# Supplementary material for: Genome-Wide Association Study Reveals Complex Genetic Architecture of Cadmium and Mercury Accumulation and Tolerance Traits in Medicago truncatula
Source: Front Plant Sci. 2022 Jan 28;12:806949. doi: 10.3389/fpls.2021.806949 (PMC8832151; doi:10.3389/fpls.2021.806949)
Supplement: Supplementary file 2 [file Table_1.xlsx]

## Sheet: Supplementary Table 1
Supplementary Table 1. Phenotype measurements of Medicago truncatula seedlings after Cd or Hg treatments.
Taxa	RRG_Hg	RRG_Cd	Cd_leaf	Hg_leaf	RRG_Cd_log2	Hg_leaf_log2
HM001	28.01	10.14	5.17	52.73	3.34199	5.72055
HM002	31.24	8.09	46.68	75.26	3.01614	6.23381
HM003	52.84	14.7	15.49	49.85	3.87774	5.63952
HM004	35.57	13.86	20.08	56.79	3.79286	5.82757
HM005	86.34	26.52	53.2	70.6	4.72901	6.1416
HM006	23.37	18.48	16.83	NA	4.20789	NA
HM009	47.98	23.73	13.57	42.08	4.56864	5.39506
HM010	49.01	17	13	41.05	4.08746	5.35931
HM011	50.13	50.59	25.27	51.95	5.66078	5.69905
HM012	33.88	55.73	44.66	NA	5.80038	NA
HM014	23.15	38	15.53	NA	5.24793	NA
HM015	49.76	45.97	NA	NA	5.52262	NA
HM016	47.01	19.43	1.91	NA	4.28021	NA
HM017	56.52	21.06	40.08	0.97	4.39643	-0.0439433
HM018	74.75	20.26	33.09	85.38	4.34056	6.41583
HM019	44.97	17.24	NA	NA	4.10769	NA
HM020	34.83	11.68	67.49	103.01	3.54597	6.68664
HM021	15.14	15.15	16.02	90.17	3.92125	6.49458
HM022	6.11	18.91	21.16	NA	4.24108	NA
HM023	30.74	33.6	35.73	91.23	5.07039	6.51144
HM024	12.34	17.47	10.42	110.73	4.12681	6.7909
HM025	7.16	17.03	30.5	78.11	4.09001	6.28744
HM027	9.38	12.15	65.68	121.74	3.60288	6.92766
HM028	9.72	11.32	28.63	89.53	3.5008	6.4843
HM029	17.25	13.54	39.36	133.05	3.75916	7.05582
HM030	12.79	12.21	17.36	NA	3.60999	NA
HM031	48.1	16.69	19.74	62.83	4.06091	5.97338
HM032	15.02	16.57	57.29	59.82	4.0505	5.90256
HM033	16.19	31.51	37.41	76.98	4.97774	6.26641
HM034	18	12.42	18.43	73.76	3.63459	6.20477
HM036	28.75	17.61	13.45	54.71	4.13832	5.77373
HM037	23.75	15.1	37.34	62.2	3.91648	5.95884
HM038	20.55	10.84	27.15	75.18	3.43829	6.23228
HM039	40.06	12.03	27.76	46.07	3.58856	5.52576
HM040	21.46	25.92	18.12	42.15	4.69599	5.39746
HM041	52.7	13.95	38.49	86.2	3.80219	6.42962
HM042	48.47	10.49	41.41	74.64	3.39094	6.22188
HM044	63.56	10	23.04	74.33	3.32193	6.21587
HM045	26.5	11.29	40.45	89.39	3.49697	6.48204
HM046	31.65	24.84	34.12	234.52	4.63459	7.87357
HM047	11.12	21.35	NA	220.18	4.41616	7.78254
HM048	14.97	15.81	25.76	107.43	3.98277	6.74725
HM049	49.62	20.36	22.68	147.97	4.34767	7.20916
HM050	32.92	30.43	18.72	NA	4.92742	NA
HM053	39.18	27	33.33	92.13	4.75489	6.5256
HM054	28.43	8.69	67.44	162.88	3.11936	7.34767
HM055	46.44	14.26	12.71	82.31	3.8339	6.363
HM056	33.33	17.65	22.87	96.1	4.1416	6.58646
HM057	63.44	18.28	28.45	102.03	4.19219	6.67285
HM058	37.07	25.87	30.34	135.4	4.69321	7.08108
HM060	10.25	11.14	34.97	57.86	3.47768	5.85449
HM061	29.38	13.49	23.86	71.29	3.75382	6.15563
HM062	32.71	14.47	38.12	63.59	3.85499	5.99073
HM063	5.411	15.6	28.8	320.2	3.96347	8.32283
HM065	21.5	14.57	15.37	53.97	3.86493	5.75409
HM066	19.15	6.95	31.45	29.81	2.79701	4.89772
HM067	28.98	25.2	23.08	180.55	4.65535	7.49625
HM068	26.12	18.75	30.43	246.05	4.22882	7.94281
HM069	24.16	7.54	13.2	118.03	2.91456	6.88301
HM071	67.83	29.7	34.84	NA	4.89239	NA
HM072	54.78	17.46	17.01	55.51	4.12598	5.79468
HM073	14.72	14.64	38.32	348.23	3.87184	8.4439
HM074	47.45	17.82	35.47	61.66	4.15543	5.94626
HM075	22.83	17.24	84.94	77.95	4.10769	6.28448
HM076	27	NA	NA	NA	NA	NA
HM077	37	19	52.62	48.15	4.24793	5.58946
HM078	34	13	39.49	47.78	3.70044	5.57833
HM079	31	21	16.71	119.34	4.39232	6.89893
HM080	92	14	19.45	57.82	3.80735	5.8535
HM081	99.39	28.61	13.84	360.09	4.83845	8.49221
HM082	47.96	12.89	4.67	61.81	3.68818	5.94977
HM083	24.91	15.2	4.1	77.13	3.926	6.26922
HM084	64.78	15.92	26.94	NA	3.99277	NA
HM085	34.15	8.67	11.49	44.65	3.11603	5.48059
HM086	47.29	10.64	10.1	NA	3.41143	NA
HM087	39.55	12.27	49.48	46.58	3.61706	5.54164
HM089	43.83	16.59	21.55	20.93	4.05224	4.3875
HM091	52.06	15.09	8.94	44.36	3.91552	5.47119
HM092	49.75	34.17	17.49	230.46	5.09466	7.84837
HM093	65.76	22.5	38.08	56.3	4.49185	5.81506
HM095	36.06	13.85	58.47	40.06	3.79181	5.32409
HM096	47.54	22.22	30.36	290.75	4.47379	8.18364
HM097	29.37	21.37	22.85	314.45	4.41752	8.29669
HM098	29.79	21.65	20.07	335.73	4.4363	8.39116
HM099	27.1	9.92	17.47	484.12	3.31034	8.91922
HM101	43.79	13.66	45.43	197.14	3.77189	7.62308
HM106	28.95	10.46	59.99	64.29	3.38681	6.00652
HM107	44.8	20.21	NA	NA	4.337	NA
HM108	38.97	21.65	29.76	43.48	4.4363	5.44228
HM109	26.29	12.37	27.97	39.38	3.62877	5.29939
HM112	33.56	11.15	51.55	128.64	3.47897	7.0072
HM114	15.73	9.36	17.85	87.26	3.22651	6.44725
HM115	39.74	10.29	17.81	26.58	3.36317	4.73227
HM117	36.07	12.62	21.06	40.92	3.65764	5.35473
HM118	25.81	11.68	26.7	51.64	3.54597	5.69042
HM119	52.33	25.41	26.62	42.5	4.66732	5.40939
HM120	43.76	15.56	32.86	27.83	3.95977	4.79857
HM121	67.61	27.39	35.93	41.36	4.77558	5.37016
HM122	48.03	34.8	48.54	47.36	5.12102	5.5656
HM124	37.01	21.65	31.48	60.43	4.4363	5.91719
HM125	28.33	15.43	50.93	54.81	3.94767	5.77637
HM126	23.38	19.78	29.38	29.94	4.30597	4.904
HM128	13.66	28.2	15.76	104.87	4.81762	6.71246
HM129	NA	NA	38.85	210.55	NA	7.71802
HM134	36.14	8.84	9.9	51.95	3.14405	5.69905
HM135	33.45	13.82	27.53	45.08	3.78869	5.49442
HM139	55.36	22.1	28.86	42.36	4.46597	5.40463
HM141	34.81	16.7	32.34	86.37	4.06178	6.43246
HM145	33.31	14.71	39.01	42.43	3.87873	5.40701
HM146	26.31	9.01	44.54	100.49	3.17153	6.65091
HM147	18	12.39	25.29	99.38	3.6311	6.63488
HM149	26.13	15.33	43.79	66.01	3.93829	6.04461
HM150	20.44	11.39	9.26	15.7	3.5097	3.97269
HM151	28.95	14.12	6.49	45.61	3.81967	5.51128
HM152	40.67	28.71	15.8	137.48	4.84348	7.10308
HM153	28.63	35.58	21.39	69.65	5.15299	6.12205
HM154	26.03	21.42	28.06	NA	4.42089	NA
HM155	34.41	13.92	47.73	65.93	3.79909	6.04286
HM156	21.87	10.86	58	103.8	3.44095	6.69766
HM157	22.69	10.86	44.15	48.76	3.44095	5.60763
HM159	22.33	9.64	36	46.19	3.26903	5.52951
HM160	29.4	11.37	26.86	41.2	3.50716	5.36457
HM162	16.59	7.85	43.21	111.16	2.97269	6.79649
HM163	23.84	10.32	56.06	NA	3.36737	NA
HM164	17.06	11.28	41.83	162.04	3.4957	7.34021
HM165	16.13	12.02	27.24	344.32	3.58736	8.42761
HM166	17.61	13.91	24.52	312.07	3.79805	8.28573
HM167	32.46	15.35	30.45	62.18	3.94017	5.95838
HM168	58.81	15.28	36.66	37.03	3.93357	5.21062
HM169	41.76	21.22	34.15	32.53	4.40735	5.0237
HM170	57.05	19.76	61	78.31	4.30451	6.29112
HM172	20.75	18.55	16.88	77.18	4.21335	6.27016
HM173	51.01	18	55.42	19.91	4.16993	4.31542
HM175	89.96	30.82	30.27	135.07	4.94579	7.07756
HM176	69.92	21.24	67.57	21.36	4.40871	4.41684
HM177	29.27	12.06	25.96	44.45	3.59216	5.47411
HM178	20.02	14.06	20.87	23.74	3.81352	4.56925
HM179	24.73	15.17	58.22	39.41	3.92315	5.30049
HM181	25.37	18.4	22.91	100.15	4.20163	6.64602
HM183	34.45	13.03	42.66	NA	3.70377	NA
HM184	29.2	10.02	33.68	101.34	3.32481	6.66306
HM185	30.08	5.53	13.46	109.66	2.46728	6.77689
HM186	30.59	8.05	35.11	78.21	3.00899	6.28928
HM187	7.5	3.08	23.54	72.95	1.62293	6.18884
HM188	31.33	8.05	14.55	68.47	3.00899	6.0974
HM189	33.51	14.6	53.34	28.46	3.8679	4.83086
HM190	26.42	18.35	95.07	NA	4.19771	NA
HM191	36.25	14.14	49.38	119.08	3.82171	6.89579
HM192	38.38	8.2	28.11	130.08	3.03562	7.02326
HM194	36.12	14.2	12.37	38.22	3.82782	5.25626
HM195	49.4	17.71	6.89	41.45	4.14649	5.3733
HM196	49.46	24.2	73.19	388.71	4.59694	8.60255
HM197	41.37	14.8	34.94	268.09	3.88753	8.06657
HM198	40.42	13.59	11.47	51.68	3.76447	5.69153
HM199	NA	NA	12.71	31.23	NA	4.96486
HM200	10.23	32.74	19.6	NA	5.03298	NA
HM201	23.29	7.81	87.33	309.93	2.96532	8.2758
HM202	29.76	14.24	40.58	393.42	3.83188	8.61993
HM203	23.45	9.93	23.36	325.18	3.31179	8.34509
HM205	26.09	15.82	35.65	46.38	3.98368	5.53543
HM209	NA	NA	NA	48.28	NA	5.59335
HM211	40.13	19.64	19.49	53.01	4.29572	5.72819
HM213	31.58	12.31	12.63	NA	3.62176	NA
HM214	18.03	7.41	53.34	NA	2.88947	NA
HM217	11.67	12.72	22.42	270.09	3.66903	8.0773
HM218	48.41	12.31	47.66	76.51	3.62176	6.25758
HM222	30.92	4.04	18.82	NA	2.01436	NA
HM223	26.21	16.07	16.29	32.84	4.0063	5.03738
HM225	42.79	20.06	9.18	106.18	4.32625	6.73037
HM226	4.26	7.38	12.41	102.97	2.88362	6.68608
HM227	23.59	14.96	11.91	75.06	3.90304	6.22997
HM229	10.04	9.57	47.28	26.85	3.25852	4.74685
HM230	35.67	17.4	26.92	25.53	4.12102	4.67412
HM231	33.33	9.02	37.12	55.99	3.17313	5.8071
HM232	47.85	16.45	17.65	53.48	4.04002	5.74093
HM233	26.82	19.25	11.83	924.48	4.26679	9.8525
HM234	33.93	43.27	7.27	52.05	5.4353	5.70183
HM235	23.03	21.51	10.89	57.83	4.42694	5.85375
HM236	67.85	79.16	23.29	104.24	6.3067	6.70377
HM237	42.43	36	37.62	85.1	5.16993	6.41109
HM238	44.22	18.3	49.75	432.22	4.19377	8.75562
HM239	34.49	11.48	46.24	55.35	3.52105	5.79051
HM240	31.5	9.91	46.23	69.6	3.30889	6.12102
HM241	31.37	12.62	58.22	41.48	3.65764	5.37434
HM242	30.11	11.31	29.16	63.17	3.49953	5.98117
HM243	28.89	11.73	15.25	58.27	3.55213	5.86468
HM244	32.6	10.7	22.24	119.31	3.41954	6.89857
HM245	33.82	11.57	23.1	113.97	3.53232	6.83251
HM251	42.19	40.63	16.75	353.09	5.34447	8.46389
HM252	18.09	20.03	8.7	93.58	4.32409	6.54813
HM253	29.69	39.06	16.67	228.85	5.28762	7.83826
HM254	21.82	24.51	24.67	119.33	4.6153	6.89881
HM256	43.99	10.62	47.31	142.83	3.40871	7.15816
HM257	26.32	30.08	NA	NA	4.91073	NA
HM260	37.37	44.44	19.84	231.67	5.47379	7.85593
HM261	55.74	80.33	25.11	57.93	6.32787	5.85624
HM262	31.13	22.64	27.34	408.77	4.5008	8.67515
HM264	27.41	28.07	18.24	209.72	4.81096	7.71232
HM266	23.01	18.66	16.12	365.23	4.22188	8.51266
HM267	45.39	39.47	31.76	245.59	5.30268	7.94011
HM268	29.67	29.01	44.6	174.19	4.85848	7.44452
HM269	33.28	11.6	26.34	113.55	3.53605	6.82718
HM270	42.53	40.1	47.14	189.65	5.32553	7.5672
HM271	34.23	7.36	28.97	132.44	2.87971	7.0492
HM273	35.55	66.72	74	167.98	6.06005	7.39215
HM275	39.6	27.72	39.5	158.69	4.79286	7.31007
HM276	36.92	35.69	18.48	289.36	5.15745	8.17672
HM277	42.94	7.62	22.4	187.08	2.92979	7.54751
HM278	29.45	9.44	11.95	111.01	3.23879	6.79455
HM287	48.12	35.45	46.68	84.62	5.14771	6.40293
HM288	23.63	24.18	39.81	200.01	4.59574	7.64393
HM289	21.74	28.26	45.19	51.12	4.82069	5.67582
HM290	45.99	29.2	18.59	368.02	4.8679	8.52364
HM293	77.94	66.18	25.91	399.38	6.04832	8.64162
HM294	26.78	32.79	67.72	178.03	5.03518	7.47598
HM295	47.59	47.59	35.46	406.67	5.57259	8.66771
HM296	40.19	42.06	11.7	446.05	5.39438	8.80106
HM297	35.61	12.86	6.15	45.59	3.68482	5.51065
HM298	24.97	10.98	18.12	36.24	3.45681	5.17951
HM299	48.67	44.25	19.34	300.36	5.46761	8.23055
HM300	24.02	25.49	17.36	NA	4.67186	NA
HM301	8.56	13.51	19.68	168.83	3.75596	7.39943
HM302	24.24	47.73	14.21	1.77	5.57682	0.823749
HM303	49.48	54.64	64.67	269.07	5.77189	8.07184
HM304	25	24.31	28.15	427.79	4.60348	8.74076
HM305	38.96	53.25	NA	NA	5.73471	NA
HM306	30.87	27.75	5.14	243.3	4.79442	7.92659
HM307	34.93	27.38	35.75	218.4	4.77505	7.77083
HM308	70	90	NA	NA	6.49185	NA
HM309	49.15	55.93	23.2	341.07	5.80555	8.41392
HM310	18.2	8.54	13.67	60.47	3.09424	5.91815
HM311	23.77	17.81	27.59	266.49	4.15462	8.05794
HM312	24.81	24.06	20.73	165.59	4.58856	7.37147
HM313	65.31	42.86	23.62	398.32	5.42156	8.63778
HM314	59.49	51.9	18.66	127.3	5.69766	6.99209
HM315	17.97	6.78	17.16	52.57	2.76129	5.71617
HM316	23.2	11.2	23.6	184.07	3.48543	7.52411
HM317	49.76	82.59	72.27	166.91	6.3679	7.38293

## Sheet: Supplementary Table 2
Supplementary Table2. The top 1000 SNPs associated with each of the traits: Cd leaf, Cd RRG, Hg leaf and Hg RRG.
Trait	rank	Chromosome	Position	P.value	FDR_Adjusted_P-values	PVE	Allelic Effect Estimate	maf	Reference	Alt	Effect	Codon Change/Distance	Amino Acid Change	Gene Name	GO-Terms	Gene Description	RNA Blade	RNA Bud	RNA Flower	RNA Nodule	RNA Root	RNA SeedPod	BLAST Gene Name	BLAST e-value	BLAST Bitscore	BLAST Gene Description		nobs	Rsquare.of.Model.without.SNP	Rsquare.of.Model.with.SNP	Quality
Cd leaf	1	7	46437664	1e-08	0.0155669	0.17	25.9	0.03	G	C	intergenic_region																	215	0.0413366	0.208391	1012.28
Cd leaf	2	5	42856283	2.21e-08	0.032734	0.16	17.9	0.04	G	A	intergenic_region; upstream_gene_variant	321		Medtr5g097880		prolamin-like protein	0	0	0	0	0	0	AT3G19190.1	0.43	35.6	autophagy 2		215	0.0551478	0.212061	509.99
Cd leaf	3	6	25360750	5.93e-08	0.0822981	0.15	21.5	0.02	A	T	intergenic_region																	215	0.037254	0.186099	56.42
Cd leaf	4	4	24029765	6.03e-08	0.0995801	0.15	22.8	0.02	T	C	intergenic_region; upstream_gene_variant	950		Medtr4te033010														215	0.0430196	0.190839	252.3
Cd leaf	5	8	27050814	6.72e-08	0.0391146	0.15	22.8	0.02	C	A	intergenic_region; upstream_gene_variant	135		Medtr8g064490	RNA methyltransferase activity, catalytic activity, cytoplasm, iron-sulfur cluster binding, methylation, methyltransferase activity, rRNA base methylation, rRNA processing, tRNA methylation, transferase activity	23S rRNA m2A2503 methyltransferase	44.779	27.1898	13.4941	7.60812	9.62038	11.449	AT1G60230.1	0	634	Radical SAM superfamily protein		215	0.0485654	0.194361	172.98
Cd leaf	6	8	25178759	7.84e-08	0.0391146	0.14	18.1	0.03	A	T	intergenic_region; upstream_gene_variant	721		Medtr8g469310	integral component of membrane, membrane, transport, transporter activity	peptide/nitrate transporter plant	0.269979	1.15697	8.42186	30.0291	20.05	0.341488	AT1G27040.1	2.29e-101, 6.16e-58	370, 226	Major facilitator superfamily protein		215	0.0485654	0.192748	388.68
Cd leaf	7	8	34672829	8.34e-08	0.0391146	0.14	17.3	0.04	G	A	intergenic_region																	215	0.0485654	0.192112	1116.61
Cd leaf	8	7	37391257	1.08e-07	0.0520674	0.14	20.9	0.02	C	G	intergenic_region																	215	0.0413366	0.183233	59.37
Cd leaf	9	7	19520302	1.34e-07	0.0520674	0.14	16.4	0.04	C	T	intergenic_region																	215	0.0413366	0.181033	294.84
Cd leaf	10	7	2221211	1.68e-07	0.0520674	0.14	20.7	0.02	C	G	intron_variant			Medtr7g009740	GTP binding, GTPase activity, hydrolase activity, membrane, mitochondrial inner membrane, mitochondrial matrix, mitochondrion, nucleotide binding, positive regulation of translation, ribosome binding, translation	translation factor GUF1-like protein	4.41204	7.26633	8.19233	6.22782	5.50569	4.97881	AT5G39900.1	0	1229	Small GTP-binding protein		215	0.0413366	0.178702	514.69
Cd leaf	11	7	2220540	1.68e-07	0.0520674	0.14	20.7	0.02	T	G	intron_variant			Medtr7g009740	GTP binding, GTPase activity, hydrolase activity, membrane, mitochondrial inner membrane, mitochondrial matrix, mitochondrion, nucleotide binding, positive regulation of translation, ribosome binding, translation	translation factor GUF1-like protein	4.41204	7.26633	8.19233	6.22782	5.50569	4.97881	AT5G39900.1	0	1229	Small GTP-binding protein		215	0.0413366	0.178702	932.45
Cd leaf	12	3	25787337	1.88e-07	0.2168	0.13	18.8	0.03	T	G	intergenic_region; upstream_gene_variant	201		Medtr3g464170		hypothetical protein	0	0	0	0	0	0	AT1G36675.1	9.32e-22, 5.51e-12	105, 73.4	glycine-rich protein		215	0.0643474	0.197269	631.33
Cd leaf	13	7	16211398	2.19e-07	0.0568226	0.13	18.2	0.04	C	T	intergenic_region																	215	0.0413366	0.175909	764.53
Cd leaf	14	1	36099160	2.84e-07	0.234139	0.13	20.4	0.03	C	A	intergenic_region																	215	0.043701	0.175525	2222.94
Cd leaf	15	5	42849253	3.14e-07	0.116183	0.13	19.1	0.03	C	A	intron_variant			Medtr5g097870		transducin/WD-like repeat-protein	5.94017	22.1695	12.9931	11.9454	21.5683	16.0104	AT4G18905.1	3.70e-142, 6.3	506, 33.7	Transducin/WD40 repeat-like superfamily protein		215	0.0551478	0.184623	1425.81
Cd leaf	16	5	42855707	3.14e-07	0.116183	0.13	19.1	0.03	T	C	missense_variant	Aat/Gat	N86D	Medtr5g097880		prolamin-like protein	0	0	0	0	0	0	AT3G19190.1	0.43	35.6	autophagy 2		215	0.0551478	0.184623	569.78
Cd leaf	17	5	42855584	3.14e-07	0.116183	0.13	19.1	0.03	C	A	downstream_gene_variant; intergenic_region	16		Medtr5g097880		prolamin-like protein	0	0	0	0	0	0	AT3G19190.1	0.43	35.6	autophagy 2		215	0.0551478	0.184623	265.22
Cd leaf	18	4	17157154	3.45e-07	0.284806	0.13	22.1	0.03	A	T	downstream_gene_variant; intergenic_region	42		Medtr4te048390														215	0.0430196	0.172746	1091.64
Cd leaf	19	1	16997400	3.47e-07	0.234139	0.13	20.6	0.03	A	G	intergenic_region																	215	0.043701	0.173462	390.1
Cd leaf	20	3	26596218	4.01e-07	0.2168	0.13	19.8	0.02	A	T	downstream_gene_variant; missense_variant	546; Ttt/Att	F33I	Medtr3g031800; Medtr3g031810		gamma interferon inducible lysosomal thiol reductase; hypothetical protein	3.66832; 0.0	6.55756; 0.0	9.04941; 0.0	19.9822; 0.0	20.1612; 0.0	7.02619; 0.0	AT1G07080.1; AT5G58495.1	7.33e-53; 2.17e-30	208; 132	Thioredoxin superfamily protein; pre-tRNA		215	0.0643474	0.189641	59.24
Cd leaf	21	2	24342020	4.01e-07	0.256873	0.13	15.5	0.05	G	A	intergenic_region																	215	0.0308324	0.160702	1007.78
Cd leaf	22	3	13449844	4.18e-07	0.2168	0.12	20.9	0.03	G	A	downstream_gene_variant; missense_variant	561; gGc/gAc	G44D	Medtr3g036200; Medtr3te036190	integral component of membrane, membrane	transmembrane protein, putative	0	0	0	0	0	0	AT5G34864.1	0.13	37.4	transposable element gene		215	0.0643474	0.189203	336.94
Cd leaf	23	2	28808742	4.6e-07	0.256873	0.13	18.4	0.03	A	G	intron_variant			Medtr2g069340	cellular response to DNA damage stimulus, response to UV-B	mitotic spindle assembly checkpoint MAD2B-like protein	18.2786	13.451	27.18	9.55195	10.5484	12.7175	AT1G16590.1	3.15e-56	219	DNA-binding HORMA family protein		215	0.0308324	0.159273	410.73
Cd leaf	24	5	42848567	4.78e-07	0.141413	0.13	20.3	0.02	A	G	intron_variant			Medtr5g097870		transducin/WD-like repeat-protein	5.94017	22.1695	12.9931	11.9454	21.5683	16.0104	AT4G18905.1	3.70e-142, 6.3	506, 33.7	Transducin/WD40 repeat-like superfamily protein		215	0.0551478	0.18036	986.75
Cd leaf	25	1	21664487	4.81e-07	0.234139	0.13	18.5	0.03	T	C	intergenic_region																	215	0.043701	0.170128	58.09
Cd leaf	26	8	23246354	4.94e-07	0.138888	0.13	20	0.02	A	C	synonymous_variant	ggT/ggG	G139	Medtr8g465310	integral component of membrane, membrane	transmembrane amino acid transporter family protein	0	0	0	7.42751	0.123088	0	AT3G28960.1	4.07e-14, 0.003	80.6, 44.6	Transmembrane amino acid transporter family protein		215	0.0485654	0.173853	1229.32
Cd leaf	27	8	23246381	4.94e-07	0.138888	0.13	20	0.02	G	A	synonymous_variant	ttC/ttT	F130	Medtr8g465310	integral component of membrane, membrane	transmembrane amino acid transporter family protein	0	0	0	7.42751	0.123088	0	AT3G28960.1	4.07e-14, 0.003	80.6, 44.6	Transmembrane amino acid transporter family protein		215	0.0485654	0.173853	1326.07
Cd leaf	28	6	22786862	5.16e-07	0.357938	0.13	15.4	0.04	A	T	intergenic_region																	215	0.037254	0.163581	548.82
Cd leaf	29	3	42636439	5.37e-07	0.2168	0.12	19.5	0.03	T	C	downstream_gene_variant; intron_variant	646		Medtr3g093290; Medtr3g093280	integral component of membrane, membrane	MFS transporter; hypothetical protein	0.0875022; 0.0	0	0.243713; 0.540616	0	0.0837414; 0.0	0	AT1G18010.1; AT4G24580.1	2.82e-105; 0.13	383; 37.4	Major facilitator superfamily protein; Rho GTPase activation protein (RhoGAP) with PH domain		215	0.0643474	0.186704	392.49
Cd leaf	30	2	35087609	5.75e-07	0.256873	0.13	17.2	0.04	T	A	intergenic_region; upstream_gene_variant	851		Medtr2te083610														215	0.0308324	0.156965	413.75
Cd leaf	31	4	42607002	5.78e-07	0.303125	0.12	21.9	0.02	C	A	intergenic_region																	215	0.0430196	0.167474	269.86
Cd leaf	32	3	10032134	6.01e-07	0.2168	0.12	20.9	0.02	T	A	synonymous_variant	acT/acA	T258	Medtr3g031940	ADP binding, defense response	LRR and NB-ARC domain disease resistance protein	0.170045	0.874451	0.631484	0.269042	0.325473	0.67598	AT3G14470.1	1.57e-12, 5.47e-12, 1.4	77.0, 75.2, 37.4	NB-ARC domain-containing disease resistance protein		215	0.0643474	0.185584	106.66
Cd leaf	33	8	17287926	7.35e-07	0.172339	0.12	26.4	0.02	A	T	stop_gained	Aaa/Taa	K228*	Medtr8te445480														215	0.0485654	0.169817	881.84
Cd leaf	34	4	41792326	7.72e-07	0.303125	0.12	18.2	0.03	A	G	intergenic_region																	215	0.0430196	0.164514	1506.95
Cd leaf	35	3	30487218	7.94e-07	0.238646	0.12	13.2	0.06	G	A	intergenic_region																	215	0.0643474	0.182814	2000.71
Cd leaf	36	1	17597415	8.17e-07	0.235667	0.12	16.6	0.04	A	G	intergenic_region																	215	0.043701	0.164719	837.29
Cd leaf	37	5	32596780	8.61e-07	0.212387	0.12	18.1	0.03	T	C	intergenic_region																	215	0.0551478	0.174412	320.69
Cd leaf	38	4	31629209	9.18e-07	0.303125	0.12	18.9	0.02	G	A	intergenic_region; upstream_gene_variant	779		Medtr4g081520	nucleic acid binding, nucleotide binding	RNA-binding (RRM/RBD/RNP motif) family protein	17.2758	56.4412	108.302	28.9571	50.4182	93.464	AT5G54580.1	2.5e-49	196	RNA-binding (RRM/RBD/RNP motifs) family protein		215	0.0430196	0.162757	69.68
Cd leaf	39	7	24832079	9.28e-07	0.20593	0.12	20.8	0.02	C	T	intergenic_region; upstream_gene_variant	94		Medtr7te067960														215	0.0413366	0.161133	903.04
Cd leaf	40	6	6335718	9.4e-07	0.383231	0.12	11.9	0.07	T	G	intron_variant			Medtr6g016640	oxidation-reduction process, proline catabolic process, proline dehydrogenase activity	proline dehydrogenase	0	0	0.239121	0.101877	0.308114	0.081445						215	0.037254	0.157434	34817.8
Cd leaf	41	1	6836645	9.63e-07	0.235667	0.12	18.8	0.02	G	A	downstream_gene_variant; intergenic_region	282; 894		Medtr1te022095; Medtr1te022100														215	0.043701	0.163044	598.19
Cd leaf	42	8	14421762	9.71e-07	0.19514	0.12	17.2	0.03	G	A	intron_variant			Medtr8te038900														215	0.0485654	0.167006	340.3
Cd leaf	43	1	12271020	1.07e-06	0.235667	0.12	19	0.03	T	C	intergenic_region; upstream_gene_variant	888		Medtr1g033940	integral component of membrane	transmembrane protein, putative	0	0	0	0	0	0	AT4G01590.3	1.7	33.7	unknown protein, FUNCTIONS IN: molecular_function unknown, INVOLVED IN: biological_process unknown, LOCATED IN: cellular_component unknown, BEST Arabidopsis thaliana protein match is: Arabidopsis protein of unknown function (DUF241) (TAIR:AT4G35680.1).		215	0.043701	0.161966	616.76
Cd leaf	44	1	7328701	1.13e-06	0.235667	0.12	17.6	0.03	C	T	intergenic_region; upstream_gene_variant	133		Medtr1te023100														215	0.043701	0.161434	2288.44
Cd leaf	45	2	24661068	1.2e-06	0.40002	0.12	22.4	0.03	G	A	intergenic_region																	215	0.0308324	0.1494	764.65
Cd leaf	46	5	21415519	1.24e-06	0.225986	0.12	13	0.07	C	A	intergenic_region																	215	0.0551478	0.170777	1858.49
Cd leaf	47	8	37943857	1.48e-06	0.219604	0.11	18.5	0.03	C	T	intergenic_region; upstream_gene_variant	844		Medtr8g090295	copper ion homeostasis, integral component of membrane, membrane	electron transport SCO1/SenC family protein, putative	3.49721	4.43224	5.43077	1.87784	3.08304	6.21938	AT4G39740.1	2.5e-65	250	Thioredoxin superfamily protein		215	0.0485654	0.162788	1025.2
Cd leaf	48	2	28342967	1.49e-06	0.40002	0.12	14.4	0.04	C	T	downstream_gene_variant; missense_variant	577; Gga/Aga	G88R	Medtr2g067680; Medtr2g067670	regulation of transcription, DNA-templated	hypothetical protein	0	0	0	0	0	0	AT1G51270.4; AT1G71070.1	0.30; 0.097	37.4	structural molecules,transmembrane receptors,structural molecules; Core-2/I-branching beta-1,6-N-acetylglucosaminyltransferase family protein		215	0.0308324	0.147161	241.16
Cd leaf	49	5	41586408	1.51e-06	0.225986	0.11	18.1	0.03	C	T	intergenic_region; upstream_gene_variant	606		Medtr5te095160														215	0.0551478	0.168775	495.8
Cd leaf	50	5	11807568	1.51e-06	0.225986	0.11	20.5	0.02	T	G	intergenic_region																	215	0.0551478	0.168772	292.08
Cd leaf	51	5	5670200	1.53e-06	0.225986	0.11	19.9	0.03	C	T	missense_variant	Gga/Aga	G245R	Medtr5te016050														215	0.0551478	0.168669	665.64
Cd leaf	52	7	36458974	1.58e-06	0.228501	0.11	19.6	0.03	A	T	downstream_gene_variant; intergenic_region; upstream_gene_variant	724; 675		Medtr7g092070; Medtr7g092080	metal ion binding	ARM repeat CCCH-type zinc finger protein; hypothetical protein	26.0729; 0.0	23.4214; 0.0	32.2648; 0.0	33.08; 0.0	29.2795; 0.0	17.3243; 0.0	AT2G41900.1; AT4G11670.1	4.63e-124, 1.02e-62, 1.98e-08; 0.64	446, 242, 62.6; 33.7	CCCH-type zinc finger protein with ARM repeat domain; Protein of unknown function (DUF810)		215	0.0413366	0.155723	242.95
Cd leaf	53	4	18169387	1.62e-06	0.325588	0.11	20.7	0.02	A	C	intergenic_region																	215	0.0430196	0.157009	748.86
Cd leaf	54	4	18169390	1.62e-06	0.325588	0.11	20.7	0.02	C	T	intergenic_region																	215	0.0430196	0.157009	468.09
Cd leaf	55	7	21186104	1.65e-06	0.228501	0.11	19.2	0.03	G	A	intergenic_region																	215	0.0413366	0.155312	225.64
Cd leaf	56	4	6612899	1.65e-06	0.325588	0.11	18.4	0.04	T	A	intergenic_region; upstream_gene_variant	12		Medtr4g020630	endonuclease activity, exonuclease activity, nucleic acid phosphodiester bond hydrolysis	endonuclease/exonuclease/phosphatase family protein							AT5G28405.1	2.04e-06	55.4	transposable element gene		215	0.0430196	0.156833	1125.76
Cd leaf	57	6	11730099	1.69e-06	0.383231	0.11	19.9	0.03	C	T	intergenic_region																	215	0.037254	0.151492	850.85
Cd leaf	58	7	5158017	1.7e-06	0.228501	0.11	14.9	0.04	C	T	intergenic_region																	215	0.0413366	0.155019	179.34
Cd leaf	59	7	18297362	1.73e-06	0.228501	0.11	19.5	0.03	A	C	intergenic_region																	215	0.0413366	0.154814	548.95
Cd leaf	60	7	14953446	1.76e-06	0.228501	0.11	20.7	0.03	G	A	downstream_gene_variant; intergenic_region	230		Medtr7te444740														215	0.0413366	0.154625	774.76
Cd leaf	61	4	16153959	1.78e-06	0.325588	0.11	18.4	0.03	G	A	synonymous_variant	Ctg/Ttg	L511	Medtr4te046053														215	0.0430196	0.156094	107.53
Cd leaf	62	8	19801219	1.8e-06	0.219604	0.11	20.7	0.03	T	C	intergenic_region; upstream_gene_variant	982		Medtr8te054470														215	0.0485654	0.160785	712.51
Cd leaf	63	5	24042290	1.83e-06	0.227609	0.11	16.9	0.03	A	G	intergenic_region																	215	0.0551478	0.166837	529.98
Cd leaf	64	8	22761952	1.87e-06	0.219604	0.11	13.5	0.05	T	A	missense_variant	Aac/Tac	N8Y	Medtr8g464410	cytochrome complex assembly, integral component of membrane, membrane, oxidation-reduction process	C-type cytochrome biogenesis protein	86.1298	20.625	44.8555	2.42557	1.24487	11.9872	AT5G54290.2	1.84e-157	556	cytochrome c biogenesis protein family		215	0.0485654	0.160448	549.87
Cd leaf	65	6	25646163	1.95e-06	0.383231	0.11	15.9	0.04	G	A	downstream_gene_variant; intergenic_region	911		Medtr6te471430														215	0.037254	0.15005	722.38
Cd leaf	66	8	34571197	1.96e-06	0.219604	0.11	16.9	0.03	G	A	intron_variant			Medtr8g080380	integral component of membrane, membrane, peptidase activity, signal peptidase complex, signal peptide processing	microsomal signal peptidase 12 kDa protein	2.54972	6.19171	4.65545	11.8334	11.062	5.69761	AT2G22425.2	3.46e-36	152	Microsomal signal peptidase 12 kDa subunit (SPC12)		215	0.0485654	0.159942	134.68
Cd leaf	67	2	15745655	1.99e-06	0.443753	0.11	15.5	0.04	G	A	downstream_gene_variant; intergenic_region	27		Medtr2te036360														215	0.0308324	0.144242	481
Cd leaf	68	8	6508823	2.01e-06	0.219604	0.11	19.1	0.03	A	T	intron_variant			Medtr8g018810	integral component of membrane, membrane, ribosome	ribosomal protein L18ae family protein, putative	7.61726	7.99188	15.1193	3.42855	7.28987	8.13976	AT4G26060.1	2.94e-27	122	Ribosomal protein L18ae family		215	0.0485654	0.159681	116.77
Cd leaf	69	7	25857445	2.02e-06	0.240889	0.11	19.8	0.03	G	A	intergenic_region																	215	0.0413366	0.153287	2157.86
Cd leaf	70	5	41137141	2.03e-06	0.227609	0.11	15.5	0.04	C	T	intergenic_region																	215	0.0551478	0.165843	232.32
Cd leaf	71	8	7825141	2.06e-06	0.219604	0.11	17.6	0.03	C	T	stop_gained	tGg/tAg	W22*	Medtr8te022170														215	0.0485654	0.159446	303.06
Cd leaf	72	6	22786859	2.13e-06	0.383231	0.11	13.9	0.04	C	T	intergenic_region																	215	0.037254	0.149118	544.04
Cd leaf	73	4	52681116	2.15e-06	0.353918	0.11	19.6	0.02	T	A	intron_variant			Medtr4g127010		hypothetical protein	0	0	0	0	0	0	AT2G11850.1	1.38e-10	66.2	transposable element gene		215	0.0430196	0.154162	236.96
Cd leaf	74	8	22288803	2.19e-06	0.219604	0.11	12.5	0.09	G	C	downstream_gene_variant; intergenic_region; upstream_gene_variant	685; 28		Medtr8te463300; Medtr8te463310														215	0.0485654	0.158871	4003.09
Cd leaf	75	5	17072112	2.21e-06	0.227609	0.11	19.2	0.04	A	C	intergenic_region																	215	0.0551478	0.164985	316.03
Cd leaf	76	5	21882589	2.21e-06	0.227609	0.11	17.9	0.03	C	T	synonymous_variant	gaG/gaA	E358	Medtr5te052260														215	0.0551478	0.164973	1005.4
Cd leaf	77	3	20442667	2.27e-06	0.352044	0.11	20.7	0.03	G	A	missense_variant	Gat/Aat	D1237N	Medtr3te051660														215	0.0643474	0.172455	536.75
Cd leaf	78	5	9516715	2.31e-06	0.227609	0.11	12	0.06	A	G	intergenic_region; upstream_gene_variant	180		Medtr5g023880		hypothetical protein	0	0	0	0	0	0	AT2G46430.2	0.18	37.4	cyclic nucleotide gated channel 3		215	0.0551478	0.164558	495.09
Cd leaf	79	6	8553543	2.33e-06	0.383231	0.11	19.9	0.02	A	G	intron_variant			Medtr6g024095	GTP binding, RNA binding, intracellular, nucleotide binding	GTP-binding ERG-like protein	0.558328	1.67485	1.29589	2.37407	2.53807	1.58897	AT1G30960.1	1.18e-147	524	GTP-binding family protein		215	0.037254	0.148238	72.92
Cd leaf	80	2	27729761	2.41e-06	0.446085	0.11	18.6	0.02	G	A	intron_variant			Medtr2te066180														215	0.0308324	0.14229	127.8
Cd leaf	81	6	18101754	2.48e-06	0.383231	0.11	12.6	0.05	G	A	intron_variant			Medtr6g051960		DUF581 family protein	0	0	0.329573	0	0	0.449012	AT4G33760.1	0.52	35.6	tRNA synthetase class II (D, K and N) family protein		215	0.037254	0.147606	1208.37
Cd leaf	82	6	16800857	2.49e-06	0.383231	0.11	14.1	0.05	A	G	intergenic_region																	215	0.037254	0.147575	301.11
Cd leaf	83	5	42857416	2.53e-06	0.233992	0.11	14.1	0.05	C	T	intergenic_region																	215	0.0551478	0.163642	1409.19
Cd leaf	84	3	28981855	2.57e-06	0.352044	0.11	9.6	0.1	G	A	intergenic_region																	215	0.0643474	0.171217	1509.14
Cd leaf	85	8	2956412	2.59e-06	0.240192	0.11	16.9	0.03	G	T	intergenic_region																	215	0.0485654	0.157176	218.85
Cd leaf	86	2	10327123	2.66e-06	0.446085	0.11	18.2	0.03	G	A	downstream_gene_variant; intergenic_region	189		Medtr2te028070														215	0.0308324	0.141265	430.2
Cd leaf	87	4	14165911	2.68e-06	0.353918	0.11	12.3	0.07	T	C	downstream_gene_variant; missense_variant	673; aAa/aGa	K1020R	Medtr4te039860; Medtr4te039870														215	0.0430196	0.151955	2701.64
Cd leaf	88	8	38204078	2.73e-06	0.240192	0.11	16.1	0.03	C	T	intergenic_region; upstream_gene_variant	919		Medtr8te091550														215	0.0485654	0.156647	904.69
Cd leaf	89	3	15080646	2.79e-06	0.352044	0.11	19.9	0.02	C	T	intergenic_region																	215	0.0643474	0.170409	152.22
Cd leaf	90	4	40617854	2.93e-06	0.353918	0.11	20	0.02	C	G	intergenic_region																	215	0.0430196	0.151057	179.25
Cd leaf	91	6	18104724	2.98e-06	0.390634	0.11	13.1	0.05	C	T	intergenic_region; upstream_gene_variant	473		Medtr6g051965	integral component of membrane, membrane	transmembrane protein, putative	0	0	0	0	0	0	AT5G34965.1	0.067	37.4	transposable element gene		215	0.037254	0.145743	1697.22
Cd leaf	92	7	11028434	3.03e-06	0.314271	0.11	14.1	0.04	G	A	intergenic_region																	215	0.0413366	0.149191	525.9
Cd leaf	93	7	33637784	3.03e-06	0.314271	0.11	14.9	0.04	C	T	intergenic_region																	215	0.0413366	0.149182	262.28
Cd leaf	94	2	24072416	3.12e-06	0.452194	0.11	21.4	0.02	C	A	downstream_gene_variant; missense_variant	663; Ggc/Tgc	G99C	Medtr2g056140; Medtr2g056150	integral component of membrane, membrane	hypothetical protein; transmembrane protein, putative	2.78077; 0.0	0	0	0	0	0	AT5G61560.2; AT3G53670.2	2.9; 0.011	31.9; 41.0	U-box domain-containing protein kinase family protein; unknown protein, FUNCTIONS IN: molecular_function unknown, INVOLVED IN: biological_process unknown, LOCATED IN: cellular_component unknown, EXPRESSED IN: sperm cell, male gametophyte, pollen tube, EXPRESSED DURING: L mature pollen stage, M germinated pollen stage, BEST Arabidopsis thaliana protein match is: unknown protein (TAIR:AT2G37480.1).		215	0.0308324	0.139667	1265.03
Cd leaf	95	4	14166253	3.15e-06	0.353918	0.11	15.3	0.04	T	C	missense_variant	gAg/gGg	E906G	Medtr4te039870														215	0.0430196	0.150334	1443.69
Cd leaf	96	4	14166252	3.15e-06	0.353918	0.11	15.3	0.04	C	T	synonymous_variant	gaG/gaA	E906	Medtr4te039870														215	0.0430196	0.150334	1249.69
Cd leaf	97	3	42636386	3.19e-06	0.352044	0.1	17.7	0.03	C	A	downstream_gene_variant; intron_variant	699		Medtr3g093290; Medtr3g093280	integral component of membrane, membrane	MFS transporter; hypothetical protein	0.0875022; 0.0	0	0.243713; 0.540616	0	0.0837414; 0.0	0	AT1G18010.1; AT4G24580.1	2.82e-105; 0.13	383; 37.4	Major facilitator superfamily protein; Rho GTPase activation protein (RhoGAP) with PH domain		215	0.0643474	0.169131	177.4
Cd leaf	98	6	30791077	3.22e-06	0.390634	0.11	16.8	0.03	G	A	intron_variant			Medtr6g082620	zinc ion binding	zinc finger, C3HC4 type (RING finger) protein	16.4113	31.9114	31.2111	76.7533	34.6639	25.6048	AT1G17970.1	2.58e-22, 4.7	107, 33.7	RING/U-box superfamily protein		215	0.037254	0.144984	371.34
Cd leaf	99	1	51132360	3.23e-06	0.34686	0.11	17.3	0.03	G	A	intergenic_region; upstream_gene_variant	222		Medtr1g112840	catalytic activity, cation binding, hydrolase activity, metal ion binding, phosphoprotein phosphatase activity, protein dephosphorylation, protein serine/threonine phosphatase activity	serine/threonine phosphatase family, 2C domain protein	23.4695	48.2975	69.0828	87.6228	57.1927	29.3147	AT3G51370.1	2.65e-168	592	Protein phosphatase 2C family protein		215	0.043701	0.150844	636.5
Cd leaf	100	1	51134284	3.23e-06	0.34686	0.11	17.3	0.03	C	T	intron_variant			Medtr1g112840	catalytic activity, cation binding, hydrolase activity, metal ion binding, phosphoprotein phosphatase activity, protein dephosphorylation, protein serine/threonine phosphatase activity	serine/threonine phosphatase family, 2C domain protein	23.4695	48.2975	69.0828	87.6228	57.1927	29.3147	AT3G51370.1	2.65e-168	592	Protein phosphatase 2C family protein		215	0.043701	0.150844	806.59
Cd leaf	101	1	51134282	3.23e-06	0.34686	0.11	17.3	0.03	A	T	intron_variant			Medtr1g112840	catalytic activity, cation binding, hydrolase activity, metal ion binding, phosphoprotein phosphatase activity, protein dephosphorylation, protein serine/threonine phosphatase activity	serine/threonine phosphatase family, 2C domain protein	23.4695	48.2975	69.0828	87.6228	57.1927	29.3147	AT3G51370.1	2.65e-168	592	Protein phosphatase 2C family protein		215	0.043701	0.150844	845.61
Cd leaf	102	7	8784155	3.33e-06	0.323123	0.11	15.1	0.04	A	T	downstream_gene_variant; missense_variant	635; aTt/aAt	I10N	Medtr7te026455; Medtr7te026450														215	0.0413366	0.148258	1531.91
Cd leaf	103	6	27505375	3.38e-06	0.390634	0.11	16.8	0.04	C	T	intergenic_region; upstream_gene_variant	206		Medtr6te074420														215	0.037254	0.144489	778.31
Cd leaf	104	4	12375974	3.42e-06	0.353918	0.11	14	0.05	C	T	downstream_gene_variant; intergenic_region	846; 854		Medtr4g035710; Medtr4te035715		hypothetical protein	0	0	0	0	0	0	AT2G01460.2	0.041	39.2	P-loop containing nucleoside triphosphate hydrolases superfamily protein		215	0.0430196	0.149512	610.32
Cd leaf	105	4	18144268	3.58e-06	0.353918	0.11	18.3	0.02	G	C	downstream_gene_variant; missense_variant; upstream_gene_variant	295; ttC/ttG; 925	F24L	Medtr4g051110; Medtr4g051103; Medtr4g051097		30S ribosomal protein S2; F0F1-type ATP synthase, subunit A; ATP synthase subunit C	211.609; 27.3914; 2080.98	59.5503; 4.30404; 426.223	33.6315; 5.65119; 260.237	4.54131; 0.361151; 14.48	4.16774; 0.436902; 50.6897	44.5679; 10.5864; 292.922	ATCG00160.1; ATCG00150.1; ATCG00140.1	0.0; 3.17e-89	863; 877; 327	ribosomal protein S2; ATPase, F0 complex, subunit A protein; ATP synthase subunit C family protein		215	0.0430196	0.149077	42.7
Cd leaf	106	3	1209588	3.58e-06	0.352044	0.1	12.8	0.05	C	T	intergenic_region; upstream_gene_variant	759		Medtr3g007840	transferase activity, transferase activity, transferring glycosyl groups	xyloglucan galactosyltransferase KATAMARI-like protein	0	0	0	0	0	0	AT4G13990.1	9.68e-35, 3.17e-09	149, 64.4	Exostosin family protein		215	0.0643474	0.167982	375.98
Cd leaf	107	2	32639028	3.61e-06	0.452194	0.11	18.4	0.02	A	G	3_prime_UTR_variant	195		Medtr2g078360		BZIP transcription factor, putative	3.03244	5.79785	13.6436	2.2144	17.6359	7.08117	AT3G58120.1	2.64e-27	122	Basic-leucine zipper (bZIP) transcription factor family protein		215	0.0308324	0.138186	434.79
Cd leaf	108	7	37391260	3.72e-06	0.339886	0.11	15.4	0.03	C	T	intergenic_region																	215	0.0413366	0.147147	56.25
Cd leaf	109	3	5300188	3.72e-06	0.352044	0.1	18.2	0.02	G	A	intergenic_region; upstream_gene_variant	266		Medtr3g019040	ADP binding, defense response	disease resistance protein (CC-NBS-LRR class) family protein	0	0	0.0270733	0.207621	0.47443	0.0368848						215	0.0643474	0.167609	254.1
Cd leaf	110	3	5281577	3.72e-06	0.352044	0.1	18.2	0.02	T	C	missense_variant	tAt/tGt	Y66C	Medtr3g019000	ADP binding, defense response	disease resistance protein (CC-NBS-LRR class) family protein	0	0	0	0.454024	0.922779	0						215	0.0643474	0.167609	757.24
Cd leaf	111	5	18118102	3.74e-06	0.325672	0.1	17.5	0.03	G	A	downstream_gene_variant; intergenic_region	793		Medtr5te041245														215	0.0551478	0.159768	237.65
Cd leaf	112	6	18102044	3.77e-06	0.402507	0.11	11.9	0.06	G	A	intron_variant			Medtr6g051960		DUF581 family protein	0	0	0.329573	0	0	0.449012	AT4G33760.1	0.52	35.6	tRNA synthetase class II (D, K and N) family protein		215	0.037254	0.143385	931.06
Cd leaf	113	3	42638089	3.81e-06	0.352044	0.1	18.2	0.02	C	T	intron_variant			Medtr3g093290	integral component of membrane, membrane	MFS transporter	0.0875022	0	0.243713	0	0.0837414	0	AT1G18010.1	2.82e-105	383	Major facilitator superfamily protein		215	0.0643474	0.167388	413.34
Cd leaf	114	3	42717169	3.81e-06	0.352044	0.1	18.2	0.02	C	A	intron_variant			Medtr3g093470	integral component of membrane, membrane	COP1-interacting-like protein, putative	10.0267	19.2354	13.391	12.4828	12.0241	14.8487	AT1G72410.2	0.081	41	COP1-interacting protein-related		215	0.0643474	0.167388	374.32
Cd leaf	115	3	31690033	3.82e-06	0.352044	0.1	20.5	0.03	C	T	downstream_gene_variant; intergenic_region	658		Medtr3te070670														215	0.0643474	0.167352	469.83
Cd leaf	116	3	5281465	3.89e-06	0.352044	0.1	19.8	0.02	A	T	synonymous_variant	ccT/ccA	P103	Medtr3g019000	ADP binding, defense response	disease resistance protein (CC-NBS-LRR class) family protein	0	0	0	0.454024	0.922779	0						215	0.0643474	0.16719	570.59
Cd leaf	117	3	5281464	3.89e-06	0.352044	0.1	19.8	0.02	C	A	missense_variant	Gtt/Ttt	V104F	Medtr3g019000	ADP binding, defense response	disease resistance protein (CC-NBS-LRR class) family protein	0	0	0	0.454024	0.922779	0						215	0.0643474	0.16719	559.61
Cd leaf	118	3	5281519	3.89e-06	0.352044	0.1	19.8	0.02	G	A	synonymous_variant	ttC/ttT	F85	Medtr3g019000	ADP binding, defense response	disease resistance protein (CC-NBS-LRR class) family protein	0	0	0	0.454024	0.922779	0						215	0.0643474	0.16719	1566.42
Cd leaf	119	3	19695146	3.9e-06	0.352044	0.1	22	0.02	C	T	intergenic_region																	215	0.0643474	0.167145	281.32
Cd leaf	120	7	36792177	3.96e-06	0.341571	0.11	15.1	0.06	G	A	intergenic_region																	215	0.0413366	0.146528	1379.69
Cd leaf	121	2	2868357	4.04e-06	0.452194	0.11	17.9	0.02	T	C	intron_variant			Medtr2te011650														215	0.0308324	0.137045	83.07
Cd leaf	122	3	2309342	4.15e-06	0.353965	0.1	18.1	0.03	C	T	downstream_gene_variant; intergenic_region	61		Medtr3g010160		stress up-regulated Nod 19 protein	0	0	0	0	0	0						215	0.0643474	0.166561	861.87
Cd leaf	123	2	23810203	4.15e-06	0.452194	0.11	20	0.03	A	T	downstream_gene_variant; intron_variant	851		Medtr2te055600; Medtr2te055590														215	0.0308324	0.136783	412.88
Cd leaf	124	4	1584422	4.22e-06	0.353918	0.1	20.9	0.02	T	C	intergenic_region																	215	0.0430196	0.14742	280.82
Cd leaf	125	4	17872622	4.42e-06	0.353918	0.1	16.9	0.03	A	T	intergenic_region																	215	0.0430196	0.146973	285.63
Cd leaf	126	6	14112699	4.45e-06	0.440884	0.1	9.8	0.08	G	T	synonymous_variant	ggC/ggA	G152	Medtr6g039180	integral component of membrane, membrane	receptor-like protein	1.43361	0.647869	0.169397	0.948534	0.374181	0.395636	AT1G12460.1	1.37e-06, 0.37, 4.5	57.2, 39.2, 35.6	Leucine-rich repeat protein kinase family protein		215	0.037254	0.141731	1001.48
Cd leaf	127	3	1636471	4.5e-06	0.353965	0.1	17.6	0.03	C	T	intergenic_region																	215	0.0643474	0.165764	95.5
Cd leaf	128	4	4285081	4.5e-06	0.353918	0.1	16.1	0.03	C	T	intergenic_region; upstream_gene_variant	608; 861; 978		Medtr4g014920	7-methylguanosine mRNA capping, ATP binding, DNA ligase (ATP) activity, DNA ligation, DNA recombination, DNA repair, dephosphorylation, mRNA guanylyltransferase activity, mRNA processing, nucleus, peptidyl-tyrosine dephosphorylation, phosphatase activity, polynucleotide 5' dephosphorylation, polynucleotide 5'-phosphatase activity, protein dephosphorylation, protein tyrosine phosphatase activity, …	mRNA capping enzyme, putative	17.3013	30.6478	43.471	29.56	39.8125	15.4934	AT3G09100.2	0	881	mRNA capping enzyme family protein		215	0.0430196	0.146781	1030.77
Cd leaf	129	4	4285080	4.5e-06	0.353918	0.1	16.1	0.03	A	C	intergenic_region; upstream_gene_variant	609; 862; 979		Medtr4g014920	7-methylguanosine mRNA capping, ATP binding, DNA ligase (ATP) activity, DNA ligation, DNA recombination, DNA repair, dephosphorylation, mRNA guanylyltransferase activity, mRNA processing, nucleus, peptidyl-tyrosine dephosphorylation, phosphatase activity, polynucleotide 5' dephosphorylation, polynucleotide 5'-phosphatase activity, protein dephosphorylation, protein tyrosine phosphatase activity, …	mRNA capping enzyme, putative	17.3013	30.6478	43.471	29.56	39.8125	15.4934	AT3G09100.2	0	881	mRNA capping enzyme family protein		215	0.0430196	0.146781	1014.98
Cd leaf	130	4	4285079	4.5e-06	0.353918	0.1	16.1	0.03	A	G	intergenic_region; upstream_gene_variant	610; 863; 980		Medtr4g014920	7-methylguanosine mRNA capping, ATP binding, DNA ligase (ATP) activity, DNA ligation, DNA recombination, DNA repair, dephosphorylation, mRNA guanylyltransferase activity, mRNA processing, nucleus, peptidyl-tyrosine dephosphorylation, phosphatase activity, polynucleotide 5' dephosphorylation, polynucleotide 5'-phosphatase activity, protein dephosphorylation, protein tyrosine phosphatase activity, …	mRNA capping enzyme, putative	17.3013	30.6478	43.471	29.56	39.8125	15.4934	AT3G09100.2	0	881	mRNA capping enzyme family protein		215	0.0430196	0.146781	1074.68
Cd leaf	131	3	23639316	4.51e-06	0.353965	0.1	14.4	0.04	A	G	missense_variant	Ttc/Ctc	F557L	Medtr3g060240	cell wall organization, cellulose biosynthetic process, cellulose synthase (UDP-forming) activity, integral component of membrane, membrane, transferase activity, transferase activity, transferring glycosyl groups	cellulose synthase E1-like protein	27.7575	1.46854	2.31796	0	0.281106	1.54804						215	0.0643474	0.165732	648.76
Cd leaf	132	8	3878270	4.68e-06	0.387524	0.1	10	0.11	T	A	downstream_gene_variant; intergenic_region	935		Medtr8g012860	defense response	Defensin-like protein	0	0	0	0	0	0	AT3G32896.1	0.27	35.6	unknown protein, FUNCTIONS IN: molecular_function unknown, INVOLVED IN: biological_process unknown, LOCATED IN: mitochondrion, Has 10 Blast hits to 10 proteins in 2 species: Archae - 0, Bacteria - 0, Metazoa - 0, Fungi - 0, Plants - 10, Viruses - 0, Other Eukaryotes - 0 (source: NCBI BLink).		215	0.0485654	0.151303	5645.28
Cd leaf	133	7	15396024	4.74e-06	0.387043	0.1	14.5	0.04	G	A	downstream_gene_variant; intergenic_region	549		Medtr7te445480														215	0.0413366	0.14473	156.37
Cd leaf	134	1	10029595	4.74e-06	0.34686	0.1	19.3	0.02	C	T	intergenic_region																	215	0.043701	0.147021	51.13
Cd leaf	135	1	10029594	4.74e-06	0.34686	0.1	19.3	0.02	T	A	intergenic_region																	215	0.043701	0.147021	35.43
Cd leaf	136	1	10029597	4.74e-06	0.34686	0.1	19.3	0.02	A	G	intergenic_region																	215	0.043701	0.147021	2219.49
Cd leaf	137	2	35353975	4.8e-06	0.452194	0.1	19.7	0.03	A	T	intergenic_region																	215	0.0308324	0.135312	1264.73
Cd leaf	138	7	28505363	4.98e-06	0.387043	0.1	18.8	0.02	T	C	intergenic_region																	215	0.0413366	0.144233	250.57
Cd leaf	139	2	30014985	4.99e-06	0.452194	0.1	16.7	0.03	T	A	intergenic_region																	215	0.0308324	0.13492	171.8
Cd leaf	140	5	30465539	5.01e-06	0.41182	0.1	13.2	0.05	G	A	intergenic_region																	215	0.0551478	0.156891	813.93
Cd leaf	141	6	15742141	5.03e-06	0.449289	0.1	19	0.02	T	C	intergenic_region																	215	0.037254	0.140506	347.47
Cd leaf	142	3	1078617	5.03e-06	0.377967	0.1	17.2	0.03	C	T	downstream_gene_variant; intergenic_region	544		Medtr3g007600	ATP binding, kinase activity, phosphorylation, protein kinase activity, protein phosphorylation, protein serine/threonine kinase activity	cysteine-rich RLK (receptor-like kinase) protein	0	0	0	0	2.01761	0						215	0.0643474	0.164681	792.18
Cd leaf	143	2	7913155	5.06e-06	0.452194	0.1	12.7	0.06	C	T	intergenic_region																	215	0.0308324	0.134776	723.25
Cd leaf	144	6	6218141	5.18e-06	0.449289	0.1	14.1	0.04	G	A	intergenic_region																	215	0.037254	0.140207	952.76
Cd leaf	145	1	17264263	5.29e-06	0.34686	0.1	17.5	0.03	T	G	intergenic_region; upstream_gene_variant	167		Medtr1g045870	cation transport, hydrogen ion transmembrane transport, integral component of membrane, membrane, solute:proton antiporter activity, transmembrane transport	cation/H+ exchanger 3	0.178861	0.268271	0.249084	0.565981	0.213967	0.282794	AT2G13620.1	3.17e-06	55.4	cation/hydrogen exchanger 15		215	0.043701	0.145945	474.7
Cd leaf	146	4	17867168	5.34e-06	0.378721	0.1	18.7	0.03	A	G	intron_variant; upstream_gene_variant	763		Medtr4te050440; Medtr4te050450														215	0.0430196	0.145082	1087.38
Cd leaf	147	8	15077426	5.34e-06	0.41758	0.1	16.1	0.04	G	A	3_prime_UTR_variant; downstream_gene_variant	110; 773		Medtr8g040520; Medtr8g040530	sulfotransferase activity, transferase activity	sulfotransferase; hypothetical protein	0	0	0	0.2057; 0.0	0.0829484; 0.0	0	AT5G07010.1; AT3G24460.1	4.84e-06; 0.013	53.6; 41.0	sulfotransferase 2A; Serinc-domain containing serine and sphingolipid biosynthesis protein		215	0.0485654	0.150002	3524.5
Cd leaf	148	4	8105785	5.58e-06	0.378721	0.1	18.1	0.03	T	C	intergenic_region																	215	0.0430196	0.144655	995.45
Cd leaf	149	1	12209507	5.61e-06	0.34686	0.1	15.8	0.03	A	G	intron_variant			Medtr1g033780		hypothetical protein	0	0	0	0	0	0	AT3G02620.1	0.013	41	Plant stearoyl-acyl-carrier-protein desaturase family protein		215	0.043701	0.145347	2287.25
Cd leaf	150	2	13698906	5.65e-06	0.462981	0.1	11.9	0.06	G	A	intergenic_region																	215	0.0308324	0.133669	1809.72
Cd leaf	151	6	34085888	5.79e-06	0.472771	0.1	15.3	0.04	G	A	intergenic_region																	215	0.037254	0.139094	1294.75
Cd leaf	152	5	6871365	5.83e-06	0.416247	0.1	16.8	0.04	G	A	synonymous_variant	cgG/cgA	R33	Medtr5te018420														215	0.0551478	0.155396	942.14
Cd leaf	153	1	12037645	5.87e-06	0.34686	0.1	11.6	0.06	A	G	intergenic_region																	215	0.043701	0.144911	1068.77
Cd leaf	154	2	2618220	5.89e-06	0.462981	0.1	16.3	0.04	A	G	synonymous_variant	gaA/gaG	E463	Medtr2te011020														215	0.0308324	0.133263	1067.84
Cd leaf	155	5	43394719	5.89e-06	0.416247	0.1	20.2	0.02	C	A	intergenic_region																	215	0.0551478	0.155289	715.94
Cd leaf	156	7	767462	5.94e-06	0.41341	0.1	15	0.05	T	A	intergenic_region																	215	0.0413366	0.142486	2655.52
Cd leaf	157	7	14556299	6.08e-06	0.41341	0.1	15.7	0.04	A	G	intergenic_region																	215	0.0413366	0.142257	1007.09
Cd leaf	158	7	18436687	6.12e-06	0.41341	0.1	19	0.03	A	G	intergenic_region; upstream_gene_variant	331		Medtr7te052460														215	0.0413366	0.14219	148.35
Cd leaf	159	1	28486651	6.21e-06	0.34686	0.1	20.1	0.02	C	T	downstream_gene_variant; intergenic_region	16		Medtr1g064710	integral component of membrane, membrane, metal ion binding, zinc ion binding	RING/U-box protein	2.95713	0.855795	0.463504	5.43427	16.393	0.145716	AT5G60580.3	2.14e-69	264	RING/U-box superfamily protein		215	0.043701	0.144344	361.12
Cd leaf	160	2	27369843	6.22e-06	0.462981	0.1	15.9	0.03	C	T	downstream_gene_variant; intergenic_region	805		Medtr2te065320														215	0.0308324	0.132707	882.41
Cd leaf	161	3	14161520	6.23e-06	0.449338	0.1	17.7	0.03	C	T	intergenic_region; upstream_gene_variant	776		Medtr3g040320		retinoblastoma-binding-like protein, putative	0	0	0	0	0	0	AT3G20720.2	0.058	37.4	unknown protein, FUNCTIONS IN: molecular_function unknown, INVOLVED IN: biological_process unknown, EXPRESSED IN: 22 plant structures, EXPRESSED DURING: 13 growth stages.		215	0.0643474	0.162609	1419.22
Cd leaf	162	5	37432210	6.29e-06	0.416247	0.1	17.5	0.02	G	A	intergenic_region																	215	0.0551478	0.154644	456.85
Cd leaf	163	4	14165967	6.31e-06	0.378721	0.1	17.2	0.03	G	A	downstream_gene_variant; synonymous_variant	729; atC/atT	I1001	Medtr4te039860; Medtr4te039870														215	0.0430196	0.143432	589.39
Cd leaf	164	4	7054113	6.34e-06	0.378721	0.1	11.2	0.07	C	T	intron_variant			Medtr4g021535	proteolysis, serine-type carboxypeptidase activity, transferase activity, transferase activity, transferring acyl groups	1-O-acylglucose:anthocyanin acyltransferase	0	0	0	0.272852	3.29819	0	AT2G22980.4	5.43e-38, 8.07e-17, 3.43e-15	159, 89.7, 84.2	serine carboxypeptidase-like 13		215	0.0430196	0.143387	1255.22
Cd leaf	165	1	10965105	6.35e-06	0.34686	0.1	19	0.02	G	T	missense_variant	caG/caT	Q1164H	Medtr1te031380														215	0.043701	0.144126	43.42
Cd leaf	166	8	28860256	6.39e-06	0.429901	0.1	19.6	0.03	G	T	intergenic_region																	215	0.0485654	0.148234	1302.51
Cd leaf	167	3	37802311	6.48e-06	0.449515	0.1	9.9	0.11	T	C	intergenic_region																	215	0.0643474	0.162225	8658.23
Cd leaf	168	8	22576684	6.5e-06	0.429901	0.1	11.3	0.07	C	A	intron_variant			Medtr8g463930	Golgi apparatus, Golgi membrane, galactosyltransferase activity, integral component of membrane, membrane, protein glycosylation, transferase activity, transferase activity, transferring glycosyl groups	beta-1,3-galactosyltransferase-like protein	3.21569	11.6508	5.02101	6.35975	13.9885	7.21043	AT1G53290.1	1.18e-165	583	Galactosyltransferase family protein		215	0.0485654	0.148065	9791.47
Cd leaf	169	5	26862551	6.51e-06	0.416247	0.1	12.5	0.05	C	G	intergenic_region																	215	0.0551478	0.154312	963.46
Cd leaf	170	1	20294883	6.52e-06	0.34686	0.1	21.1	0.02	C	T	synonymous_variant	gtG/gtA	V1110	Medtr1te041640														215	0.043701	0.143869	487.33
Cd leaf	171	5	36083291	6.52e-06	0.416247	0.1	16.3	0.03	T	A	intergenic_region																	215	0.0551478	0.154301	212.49
Cd leaf	172	8	23549009	6.62e-06	0.429901	0.1	16.6	0.03	T	G	intergenic_region																	215	0.0485654	0.147889	114.81
Cd leaf	173	4	3716713	6.69e-06	0.378721	0.1	12.1	0.06	G	A	intergenic_region																	215	0.0430196	0.142849	689.77
Cd leaf	174	1	49008962	6.7e-06	0.34686	0.1	17.6	0.03	T	C	intergenic_region; upstream_gene_variant	331		Medtr1te108430														215	0.043701	0.143593	126.27
Cd leaf	175	5	21403177	6.75e-06	0.416247	0.1	9.8	0.13	T	A	downstream_gene_variant; intergenic_region	859		Medtr5te048940														215	0.0551478	0.15396	34988.2
Cd leaf	176	4	55250735	6.88e-06	0.378721	0.1	16.1	0.03	A	G	intergenic_region																	215	0.0430196	0.14257	191.64
Cd leaf	177	8	33032443	6.98e-06	0.429901	0.1	18.8	0.03	A	T	intergenic_region; upstream_gene_variant	576		Medtr8te077660														215	0.0485654	0.147363	1410.9
Cd leaf	178	8	2956386	7.05e-06	0.429901	0.1	16.4	0.03	G	A	intergenic_region																	215	0.0485654	0.147271	206.87
Cd leaf	179	3	17500224	7.07e-06	0.466683	0.1	16.2	0.03	A	G	intergenic_region																	215	0.0643474	0.16139	263.94
Cd leaf	180	3	15576733	7.25e-06	0.466683	0.1	18.6	0.02	C	T	synonymous_variant	gaG/gaA	E145	Medtr3te046930														215	0.0643474	0.161147	288.11
Cd leaf	181	8	14785319	7.33e-06	0.429901	0.1	9.7	0.09	A	C	intron_variant			Medtr8te039780														215	0.0485654	0.146884	2117.28
Cd leaf	182	1	17262988	7.52e-06	0.34686	0.1	19.7	0.03	G	T	intron_variant			Medtr1g045870	cation transport, hydrogen ion transmembrane transport, integral component of membrane, membrane, solute:proton antiporter activity, transmembrane transport	cation/H+ exchanger 3	0.178861	0.268271	0.249084	0.565981	0.213967	0.282794	AT2G13620.1	3.17e-06	55.4	cation/hydrogen exchanger 15		215	0.043701	0.142451	616.51
Cd leaf	183	6	30750680	7.53e-06	0.580259	0.1	18.9	0.02	C	A	intergenic_region																	215	0.037254	0.136486	478.72
Cd leaf	184	2	4832889	7.6e-06	0.489785	0.1	18.1	0.02	A	T	intergenic_region; upstream_gene_variant	984		Medtr2g016050	cytoplasm, endopeptidase activity, hydrolase activity, nucleus, peptidase activity, proteasome complex, proteasome core complex, proteasome core complex, alpha-subunit complex, proteolysis, proteolysis involved in cellular protein catabolic process, threonine-type endopeptidase activity, ubiquitin-dependent protein catabolic process	proteasome subunit alpha type-7-A protein	0	0	0.153836	0.393247	0	0.209587	AT3G51260.1	3.61e-145	515	20S proteasome alpha subunit PAD1		215	0.0308324	0.130698	426.4
Cd leaf	185	1	19622907	7.61e-06	0.34686	0.1	19.1	0.02	G	A	intergenic_region; upstream_gene_variant	512		Medtr1g050700	integral component of membrane, membrane	transmembrane protein, putative	20.108	12.3381	7.63707	8.67668	2.84283	9.24871	AT4G40045.1	9.97e-23	107	unknown protein, Has 30201 Blast hits to 17322 proteins in 780 species: Archae - 12, Bacteria - 1396, Metazoa - 17338, Fungi - 3422, Plants - 5037, Viruses - 0, Other Eukaryotes - 2996 (source: NCBI BLink).		215	0.043701	0.142339	93.8
Cd leaf	186	1	21741310	7.61e-06	0.34686	0.1	15.7	0.03	T	A	intergenic_region; upstream_gene_variant	123; 486		Medtr1g052795; Medtr1te059180		hypothetical protein	0	0	0	0	0	0	AT1G43765.1	0.29	35.6	other RNA		215	0.043701	0.142338	705.59
Cd leaf	187	4	23604691	7.83e-06	0.378721	0.1	16.1	0.03	G	A	intergenic_region																	215	0.0430196	0.141301	246.15
Cd leaf	188	4	14166296	7.85e-06	0.378721	0.1	9.6	0.11	A	G	intron_variant			Medtr4te039870														215	0.0430196	0.141271	72974
Cd leaf	189	1	36086635	7.89e-06	0.34686	0.1	18.1	0.02	C	A	intergenic_region																	215	0.043701	0.141981	631.61
Cd leaf	190	1	36086634	7.89e-06	0.34686	0.1	18.1	0.02	G	A	intergenic_region																	215	0.043701	0.141981	639.5
Cd leaf	191	1	36087011	7.89e-06	0.34686	0.1	18.1	0.02	G	A	intergenic_region																	215	0.043701	0.141981	473.56
Cd leaf	192	7	15396096	7.89e-06	0.510623	0.1	15.7	0.03	A	G	downstream_gene_variant; intergenic_region	621		Medtr7te445480														215	0.0413366	0.139677	458.71
Cd leaf	193	4	34073887	7.98e-06	0.378721	0.1	19	0.02	T	G	intergenic_region																	215	0.0430196	0.141107	249.89
Cd leaf	194	2	23297093	8.06e-06	0.489785	0.1	18.3	0.02	G	A	downstream_gene_variant; intergenic_region	259		Medtr2g054560		hypothetical protein	0	0	0	0	0	0						215	0.0308324	0.130119	140.3
Cd leaf	195	2	39134580	8.15e-06	0.489785	0.1	12.6	0.06	C	A	intergenic_region																	215	0.0308324	0.129998	152.47
Cd leaf	196	6	18103251	8.18e-06	0.597317	0.1	11.5	0.06	G	A	intron_variant			Medtr6g051960		DUF581 family protein	0	0	0.329573	0	0	0.449012	AT4G33760.1	0.52	35.6	tRNA synthetase class II (D, K and N) family protein		215	0.037254	0.135661	2548.54
Cd leaf	197	1	24030969	8.18e-06	0.34686	0.1	20.5	0.03	C	T	intergenic_region																	215	0.043701	0.14162	1276.28
Cd leaf	198	2	10442353	8.24e-06	0.489785	0.1	14.1	0.04	T	C	intron_variant			Medtr2g028280		hypothetical protein	0	0	0	0	0	0						215	0.0308324	0.129888	1141.81
Cd leaf	199	3	23630612	8.39e-06	0.489939	0.1	14.4	0.04	A	G	intron_variant			Medtr3g060220	cell wall organization, cellulose biosynthetic process, cellulose synthase (UDP-forming) activity, integral component of membrane, membrane, transferase activity, transferase activity, transferring glycosyl groups	cellulose synthase-like protein	2.94803	3.96401	2.91081	1.25866	0.191971	7.04335						215	0.0643474	0.159734	246.26
Cd leaf	200	3	23630641	8.39e-06	0.489939	0.1	14.4	0.04	T	A	intron_variant			Medtr3g060220	cell wall organization, cellulose biosynthetic process, cellulose synthase (UDP-forming) activity, integral component of membrane, membrane, transferase activity, transferase activity, transferring glycosyl groups	cellulose synthase-like protein	2.94803	3.96401	2.91081	1.25866	0.191971	7.04335						215	0.0643474	0.159734	174.68
Cd leaf	201	4	44739385	8.64e-06	0.378721	0.1	12.3	0.05	A	T	intron_variant			Medtr4g107940	metabolic process, oxidation-reduction process, oxidoreductase activity, oxidoreductase activity, acting on the aldehyde or oxo group of donors, NAD or NADP as acceptor	delta-1-pyrroline-5-carboxylate dehydrogenase	5.82147	15.8432	23.3245	11.3916	11.9726	21.1859	AT5G62530.1	0	1213	aldehyde dehydrogenase 12A1		215	0.0430196	0.140327	2591.77
Cd leaf	202	6	6217968	8.65e-06	0.600343	0.1	12.5	0.05	G	A	intergenic_region																	215	0.037254	0.135102	809.99
Cd leaf	203	1	21664486	8.65e-06	0.34686	0.1	14.9	0.03	G	A	intergenic_region																	215	0.043701	0.141064	116.28
Cd leaf	204	3	18753276	8.68e-06	0.489939	0.1	11	0.07	G	A	intron_variant			Medtr3g451710		hypothetical protein	0	0	0	0	0	0	AT3G07410.1	0.36	35.6	RAB GTPase homolog A5B		215	0.0643474	0.1594	1905.22
Cd leaf	205	3	4685918	8.69e-06	0.489939	0.1	16.2	0.03	G	A	synonymous_variant	ttG/ttA	L20	Medtr3te015900														215	0.0643474	0.159389	1618.07
Cd leaf	206	1	35982051	8.75e-06	0.34686	0.1	21.7	0.02	G	A	intergenic_region																	215	0.043701	0.140951	704.11
Cd leaf	207	8	8398458	8.76e-06	0.492802	0.1	19.9	0.03	A	C	synonymous_variant	gcT/gcG	A779	Medtr8g023330	cytoplasm, exocyst, exocytosis, vesicle docking	exocyst complex component Sec10	11.1437	23.2321	15.8761	14.9839	15.0843	15.0688	AT5G12370.2	0.0, 5.22e-10	1882, 68.0	exocyst complex component sec10		215	0.0485654	0.145144	1021.52
Cd leaf	208	2	1041923	8.78e-06	0.489785	0.1	17.9	0.02	C	A	intergenic_region																	215	0.0308324	0.129264	459.5
Cd leaf	209	2	17473083	8.78e-06	0.489785	0.1	17.5	0.03	A	G	intergenic_region; upstream_gene_variant	780		Medtr2g039880	cytoplasm, defense response to bacterium, defense response to fungus, nucleus, response to herbivore	regulatory protein NPR1	0	0.0555784	0	0	0	0	AT1G64280.1	1.29e-47	192	regulatory protein (NPR1)		215	0.0308324	0.129263	1749.04
Cd leaf	210	5	41135972	8.8e-06	0.488633	0.1	14.1	0.04	G	A	intergenic_region; upstream_gene_variant	190		Medtr5te094170														215	0.0551478	0.151363	1992.1
Cd leaf	211	5	20967719	8.82e-06	0.488633	0.1	17.3	0.02	C	T	intergenic_region																	215	0.0551478	0.151343	541.21
Cd leaf	212	5	8128020	8.91e-06	0.488633	0.1	11.7	0.05	C	T	intergenic_region																	215	0.0551478	0.151239	374.82
Cd leaf	213	3	18753288	9.07e-06	0.493014	0.09	10.6	0.08	C	T	intron_variant			Medtr3g451710		hypothetical protein	0	0	0	0	0	0	AT3G07410.1	0.36	35.6	RAB GTPase homolog A5B		215	0.0643474	0.15898	2194.52
Cd leaf	214	8	34674293	9.22e-06	0.49887	0.1	14.9	0.03	G	A	intergenic_region																	215	0.0485654	0.144639	1495.52
Cd leaf	215	4	56292908	9.26e-06	0.378721	0.1	17.1	0.02	T	C	downstream_gene_variant; intergenic_region	474		Medtr4g134410		YacP-like NYN domain protein	16.9346	9.9987	20.3806	8.23654	23.6498	10.1547	AT2G02410.3	7.27e-105	381	unknown protein, FUNCTIONS IN: molecular_function unknown, INVOLVED IN: biological_process unknown, EXPRESSED IN: 21 plant structures, EXPRESSED DURING: 13 growth stages, CONTAINS InterPro DOMAIN/s: Protein of unknown function DUF901 (InterPro:IPR010298).		215	0.0430196	0.13964	226.8
Cd leaf	216	2	28587064	9.31e-06	0.498923	0.1	8.2	0.12	G	A	downstream_gene_variant; intergenic_region	987		Medtr2g068850	dioxygenase activity, oxidation-reduction process	leucoanthocyanidin dioxygenase, putative	0	0	0	0	0	0						215	0.0308324	0.128671	667.8
Cd leaf	217	4	14166125	9.44e-06	0.378721	0.1	16.5	0.03	G	A	downstream_gene_variant; missense_variant	887; Ccc/Tcc	P949S	Medtr4te039860; Medtr4te039870														215	0.0430196	0.139455	535.95
Cd leaf	218	1	22466868	9.56e-06	0.34686	0.1	18.1	0.04	T	A	downstream_gene_variant; missense_variant	375; ttA/ttT	L63F	Medtr1te053425; Medtr1g053420		hypothetical protein	0	0	0	0	0	0	AT4G05613.1	0.000166	48.2	transposable element gene		215	0.043701	0.140085	1901.92
Cd leaf	219	4	14166306	9.78e-06	0.378721	0.1	8.2	0.26	T	A	intron_variant			Medtr4te039870														215	0.0430196	0.139106	23417.6
Cd leaf	220	1	27938249	9.82e-06	0.34686	0.1	15.6	0.03	C	T	intergenic_region																	215	0.043701	0.139813	226.73
Cd leaf	221	1	7145842	9.99e-06	0.34686	0.1	18.3	0.02	A	C	intron_variant			Medtr1g022420	amino acid binding, carboxyl- or carbamoyltransferase activity, cellular amino acid metabolic process, ornithine carbamoyltransferase activity, ornithine metabolic process, transferase activity	ornithine carbamoyltransferase	0	0	0.233175	1.39081	9.7747	53.2642	AT1G75330.1	5.76e-132	471	ornithine carbamoyltransferase		215	0.043701	0.139647	236.6
Cd leaf	222	7	28922159	1.01e-05	0.574198	0.1	12.7	0.06	C	A	intergenic_region																	215	0.0413366	0.137252	30562.5
Cd leaf	223	7	28923938	1.01e-05	0.574198	0.1	12.7	0.06	G	A	intergenic_region																	215	0.0413366	0.137252	19716.5
Cd leaf	224	3	54300769	1.01e-05	0.493014	0.09	17.1	0.02	C	A	5_prime_UTR_variant; upstream_gene_variant	61		Medtr3g116130	integral component of membrane, membrane, nucleic acid binding, nucleotide binding	RNA-binding (RRM/RBD/RNP motif) family protein	5.57602	7.17532	17.5888	18.5408	14.2385	17.101	AT1G76460.1	1.21e-102	374	RNA-binding (RRM/RBD/RNP motifs) family protein		215	0.0643474	0.157934	996.38
Cd leaf	225	7	39581001	1.03e-05	0.574198	0.1	9.7	0.14	G	A	intergenic_region																	215	0.0413366	0.137077	5813.52
Cd leaf	226	2	18240605	1.03e-05	0.512504	0.1	-10.5	0.18	G	A	intergenic_region																	215	0.0308324	0.127635	681.04
Cd leaf	227	2	18240636	1.03e-05	0.512504	0.1	-10.5	0.18	G	A	intergenic_region																	215	0.0308324	0.127635	903.74
Cd leaf	228	4	8574598	1.04e-05	0.378721	0.1	11.2	0.08	C	T	intron_variant			Medtr4g025380		hypothetical protein	0	0	0	0	0	0	AT4G31000.2	1.1	33.7	Calmodulin-binding protein		215	0.0430196	0.138464	2652.01
Cd leaf	229	4	23605407	1.05e-05	0.378721	0.1	17.3	0.02	T	G	intergenic_region																	215	0.0430196	0.138444	220.9
Cd leaf	230	4	23605305	1.05e-05	0.378721	0.1	17.3	0.02	C	G	intergenic_region																	215	0.0430196	0.138444	391.1
Cd leaf	231	4	23605047	1.05e-05	0.378721	0.1	17.3	0.02	G	A	intergenic_region																	215	0.0430196	0.138444	392.4
Cd leaf	232	4	23598783	1.05e-05	0.378721	0.1	17.3	0.02	C	A	downstream_gene_variant; intergenic_region	670		Medtr4g063720	ATP binding, nucleotide binding	heat shock cognate 70 kDa protein	5.82393	26.2154	40.8724	53.7596	6.25486	18.4249	AT3G09440.2	0	1691	Heat shock protein 70 (Hsp 70) family protein		215	0.0430196	0.138444	535.29
Cd leaf	233	4	23599147	1.05e-05	0.378721	0.1	17.3	0.02	A	G	intergenic_region																	215	0.0430196	0.138444	1262.79
Cd leaf	234	4	23600348	1.05e-05	0.378721	0.1	17.3	0.02	G	A	missense_variant	aCt/aTt	T127I	Medtr4te063725														215	0.0430196	0.138444	1124.69
Cd leaf	235	4	23601072	1.05e-05	0.378721	0.1	17.3	0.02	G	A	intergenic_region; upstream_gene_variant	345		Medtr4te063725														215	0.0430196	0.138444	1410.34
Cd leaf	236	4	23602944	1.05e-05	0.378721	0.1	17.3	0.02	C	T	intergenic_region																	215	0.0430196	0.138444	118.91
Cd leaf	237	4	23603668	1.05e-05	0.378721	0.1	17.3	0.02	G	A	intergenic_region																	215	0.0430196	0.138444	410.41
Cd leaf	238	4	23598721	1.05e-05	0.378721	0.1	17.3	0.02	A	C	downstream_gene_variant; intergenic_region	608		Medtr4g063720	ATP binding, nucleotide binding	heat shock cognate 70 kDa protein	5.82393	26.2154	40.8724	53.7596	6.25486	18.4249	AT3G09440.2	0	1691	Heat shock protein 70 (Hsp 70) family protein		215	0.0430196	0.138444	586.84
Cd leaf	239	7	41380230	1.05e-05	0.574198	0.1	16.3	0.03	G	T	intergenic_region																	215	0.0413366	0.136879	70.08
Cd leaf	240	8	39840633	1.05e-05	0.548318	0.09	16.5	0.03	T	A	intergenic_region																	215	0.0485654	0.143345	996.58
Cd leaf	241	5	23443536	1.05e-05	0.548523	0.09	16.8	0.03	T	G	downstream_gene_variant; intergenic_region	585		Medtr5te056965														215	0.0551478	0.149614	1126.84
Cd leaf	242	7	15765198	1.07e-05	0.574198	0.1	8.5	0.22	G	T	downstream_gene_variant; intergenic_region	489		Medtr7te446360														215	0.0413366	0.136652	331.08
Cd leaf	243	4	14555587	1.07e-05	0.378721	0.1	13.2	0.07	G	C	intron_variant; splice_region_variant			Medtr4te040590														215	0.0430196	0.138182	2856.82
Cd leaf	244	1	25007413	1.08e-05	0.34686	0.1	17.6	0.02	C	T	intron_variant			Medtr1g105090	antioxidant activity, cell, cell redox homeostasis, cellular oxidant detoxification, oxidation-reduction process, oxidoreductase activity, peroxiredoxin activity	1-cys peroxiredoxin PER1	571.283	386.168	120.479	26.4767	23.4687	189.569	AT5G06290.1	3.88e-164	578	2-cysteine peroxiredoxin B		215	0.043701	0.138924	83.07
Cd leaf	245	6	25360759	1.08e-05	0.650185	0.1	11	0.07	G	T	intergenic_region																	215	0.037254	0.132927	1890.57
Cd leaf	246	4	7962879	1.08e-05	0.378721	0.1	-9.1	0.38	A	G	downstream_gene_variant; intergenic_region	128		Medtr4te023530														215	0.0430196	0.138097	67.37
Cd leaf	247	4	17154145	1.1e-05	0.378721	0.09	19.1	0.02	G	A	missense_variant	aGg/aAg	R81K	Medtr4te048390														215	0.0430196	0.137936	529.85
Cd leaf	248	8	25168933	1.1e-05	0.554771	0.09	6.6	0.21	C	T	downstream_gene_variant; intron_variant	896		Medtr8g469310; Medtr8g469300	integral component of membrane, membrane, transport, transporter activity; heme binding, integral component of membrane, iron ion binding, membrane, metal ion binding, monooxygenase activity, oxidation-reduction process, oxidoreductase activity, oxidoreductase activity, acting on paired donors, with incorporation or reduction of molecular oxygen	peptide/nitrate transporter plant; cytochrome P450 family protein	0.269979; 0.0	1.15697; 0.0	8.42186; 0.279731	30.0291; 0.0	20.05; 0.0	0.341488; 0.0	AT1G27040.1; AT5G06900.1	2.29e-101, 6.16e-58; 2.04e-25, 0.045	370, 226; 118, 41.0	Major facilitator superfamily protein; cytochrome P450, family 93, subfamily D, polypeptide 1		215	0.0485654	0.142876	12865.9
Cd leaf	249	5	1506316	1.11e-05	0.548523	0.09	15.9	0.03	G	A	downstream_gene_variant; intergenic_region	106		Medtr5g007760	biosynthetic process, catalytic activity, metabolic process, transferase activity, transferase activity, transferring acyl groups, transferase activity, transferring acyl groups other than amino-acyl groups	chalcone and stilbene synthase family protein	0.0702781	0	0	0	0.739833	0	AT5G13930.1	1.1e-128	461	Chalcone and stilbene synthase family protein		215	0.0551478	0.149137	347.59
Cd leaf	250	1	7325793	1.11e-05	0.34686	0.09	19.3	0.02	G	T	synonymous_variant	acC/acA	T907	Medtr1te023100														215	0.043701	0.1386	2163.86
Cd leaf	251	2	17473143	1.12e-05	0.51595	0.1	14.6	0.04	C	T	intergenic_region; upstream_gene_variant	840		Medtr2g039880	cytoplasm, defense response to bacterium, defense response to fungus, nucleus, response to herbivore	regulatory protein NPR1	0	0.0555784	0	0	0	0	AT1G64280.1	1.29e-47	192	regulatory protein (NPR1)		215	0.0308324	0.126868	1688
Cd leaf	252	4	45959350	1.13e-05	0.379467	0.09	17	0.02	A	G	intron_variant			Medtr4g112660	integral component of membrane, membrane	DUF247 domain protein	0	0	0	0	0	0	AT5G22550.2	0.003	44.6	Plant protein of unknown function (DUF247)		215	0.0430196	0.137714	321.45
Cd leaf	253	6	6595674	1.13e-05	0.650185	0.1	9.5	0.12	T	C	downstream_gene_variant; intergenic_region	799		Medtr6g016910		F-box/LRR protein	0	0	0.08642	0	0	0	AT1G56340.2	0.13	39.2	calreticulin 1a		215	0.037254	0.132487	3720.46
Cd leaf	254	5	23535626	1.14e-05	0.548523	0.09	12.2	0.05	T	C	intergenic_region																	215	0.0551478	0.148855	1780.86
Cd leaf	255	5	25045043	1.15e-05	0.548523	0.09	17.2	0.02	A	C	downstream_gene_variant; intergenic_region	659; 921		Medtr5te060480; Medtr5g060500		hypothetical protein	0	0	0	0	0	0	AT5G27330.1	0.037	39.2	Prefoldin chaperone subunit family protein		215	0.0551478	0.148766	683.49
Cd leaf	256	2	10344106	1.15e-05	0.51595	0.1	16.2	0.03	C	T	intergenic_region																	215	0.0308324	0.126531	138.93
Cd leaf	257	3	42636419	1.16e-05	0.493014	0.09	15.5	0.03	A	G	downstream_gene_variant; intron_variant	666		Medtr3g093290; Medtr3g093280	integral component of membrane, membrane	MFS transporter; hypothetical protein	0.0875022; 0.0	0	0.243713; 0.540616	0	0.0837414; 0.0	0	AT1G18010.1; AT4G24580.1	2.82e-105; 0.13	383; 37.4	Major facilitator superfamily protein; Rho GTPase activation protein (RhoGAP) with PH domain		215	0.0643474	0.156616	372.35
Cd leaf	258	2	21681113	1.16e-05	0.51595	0.1	14.5	0.03	A	G	intergenic_region; upstream_gene_variant	623		Medtr2te049190														215	0.0308324	0.126455	194.28
Cd leaf	259	6	24457990	1.17e-05	0.650185	0.09	9.4	0.12	T	A	downstream_gene_variant; intergenic_region	688		Medtr6g066070		hypothetical protein	0	0	0	0	0	0	AT2G35230.2	0.43	35.6	VQ motif-containing protein		215	0.037254	0.132147	168.67
Cd leaf	260	7	22378767	1.17e-05	0.600153	0.09	17.1	0.02	C	T	intergenic_region																	215	0.0413366	0.135812	84.52
Cd leaf	261	6	8241778	1.18e-05	0.650185	0.09	16.8	0.03	A	T	intergenic_region; upstream_gene_variant	603		Medtr6g023550		hypothetical protein	0	0	0	0	0.123275	0	AT1G20440.1	0.008	42.8	cold-regulated 47		215	0.037254	0.132048	160.37
Cd leaf	262	1	26066289	1.19e-05	0.34686	0.09	14	0.04	C	T	missense_variant	Gga/Aga	G140R	Medtr1g059880	DNA binding	FAR1 DNA-binding domain protein	0	0	0	0	0	0	AT1G29940.1	0.018	41	nuclear RNA polymerase A2		215	0.043701	0.137951	1118.81
Cd leaf	263	6	34112049	1.19e-05	0.650185	0.09	-8.2	0.38	A	T	intergenic_region; upstream_gene_variant	112; 661		Medtr6g090600; Medtr6te089880		hypothetical protein	0	0	0	0	0	0	AT5G22545.1	0.36	35.6	unknown protein, BEST Arabidopsis thaliana protein match is: unknown protein (TAIR:AT5G22530.1), Has 30201 Blast hits to 17322 proteins in 780 species: Archae - 12, Bacteria - 1396, Metazoa - 17338, Fungi - 3422, Plants - 5037, Viruses - 0, Other Eukaryotes - 2996 (source: NCBI BLink).		215	0.037254	0.131966	6730.78
Cd leaf	264	1	4561603	1.19e-05	0.34686	0.09	-13.7	0.19	C	T	intergenic_region; upstream_gene_variant	313; 319; 706; 780		Medtr1g016920		EARLY flowering protein, putative	4.52606	5.32104	5.22899	4.75452	7.31897	2.54388	AT2G25930.1	5.04e-28, 4.72e-22	127, 107	hydroxyproline-rich glycoprotein family protein		215	0.043701	0.137934	3687.16
Cd leaf	265	1	4561608	1.19e-05	0.34686	0.09	-13.7	0.19	A	G	intergenic_region; upstream_gene_variant	318; 324; 711; 785		Medtr1g016920		EARLY flowering protein, putative	4.52606	5.32104	5.22899	4.75452	7.31897	2.54388	AT2G25930.1	5.04e-28, 4.72e-22	127, 107	hydroxyproline-rich glycoprotein family protein		215	0.043701	0.137934	3672.64
Cd leaf	266	2	10166357	1.19e-05	0.51595	0.1	15.9	0.03	T	C	intergenic_region; upstream_gene_variant	971		Medtr2g027740	Golgi apparatus, Golgi membrane, cell wall organization, pectin biosynthetic process, polygalacturonate 4-alpha-galacturonosyltransferase activity, transferase activity, transferase activity, transferring glycosyl groups	CAZy family GT8 glycosyltransferase	24.8697	35.5928	41.1082	16.6283	20.8304	30.5624	AT5G47780.1	0	883	galacturonosyltransferase 4		215	0.0308324	0.126193	37.95
Cd leaf	267	3	54691003	1.2e-05	0.493014	0.09	16.6	0.03	A	G	intergenic_region																	215	0.0643474	0.156324	3645.51
Cd leaf	268	4	4381796	1.22e-05	0.400007	0.09	15.4	0.03	T	A	synonymous_variant	acT/acA	T55	Medtr4g015120	apoplast, copper ion binding, extracellular region, hydroquinone:oxygen oxidoreductase activity, lignin catabolic process, metal ion binding, oxidation-reduction process, oxidoreductase activity	laccase/diphenol oxidase family protein	5.80262	16.005	6.7095	3.04635	10.6016	5.53802	AT2G38080.1	3.27e-175	616	Laccase/Diphenol oxidase family protein		215	0.0430196	0.136955	339.87
Cd leaf	269	3	18753096	1.22e-05	0.493014	0.09	10.3	0.08	G	A	missense_variant	Gtt/Att	V22I	Medtr3g451710		hypothetical protein	0	0	0	0	0	0	AT3G07410.1	0.36	35.6	RAB GTPase homolog A5B		215	0.0643474	0.156124	1828.02
Cd leaf	270	3	21633845	1.22e-05	0.493014	0.09	13.9	0.04	A	C	intergenic_region																	215	0.0643474	0.156105	229.16
Cd leaf	271	3	15224224	1.23e-05	0.493014	0.09	11.6	0.05	C	T	intergenic_region																	215	0.0643474	0.156079	578.29
Cd leaf	272	3	15393768	1.23e-05	0.493014	0.09	13.6	0.04	T	G	intergenic_region; upstream_gene_variant	134		Medtr3g046540	lipid binding, lipid transport	Lipid transfer protein	0	0	0	0	0	0	AT4G36700.1	1.5	33.7	RmlC-like cupins superfamily protein		215	0.0643474	0.156077	589.35
Cd leaf	273	1	18404915	1.23e-05	0.34686	0.09	17.5	0.02	T	C	intergenic_region																	215	0.043701	0.137619	98.75
Cd leaf	274	7	16949410	1.23e-05	0.600153	0.09	18.2	0.02	C	T	missense_variant	gCt/gTt	A799V	Medtr7te450750														215	0.0413366	0.135291	249.9
Cd leaf	275	4	24465559	1.24e-05	0.400007	0.09	18.8	0.02	T	C	intergenic_region																	215	0.0430196	0.136804	297
Cd leaf	276	7	43543354	1.24e-05	0.600153	0.09	12	0.07	C	T	intergenic_region																	215	0.0413366	0.135248	2226.26
Cd leaf	277	3	42636427	1.24e-05	0.493014	0.09	16.1	0.03	C	A	downstream_gene_variant; intron_variant	658		Medtr3g093290; Medtr3g093280	integral component of membrane, membrane	MFS transporter; hypothetical protein	0.0875022; 0.0	0	0.243713; 0.540616	0	0.0837414; 0.0	0	AT1G18010.1; AT4G24580.1	2.82e-105; 0.13	383; 37.4	Major facilitator superfamily protein; Rho GTPase activation protein (RhoGAP) with PH domain		215	0.0643474	0.15597	308
Cd leaf	278	1	16421281	1.24e-05	0.34686	0.09	10.3	0.08	G	A	downstream_gene_variant; intergenic_region	493		Medtr1g043830		hypothetical protein	0	0	0	0	0	0	AT5G23880.1	7.8	30.1	cleavage and polyadenylation specificity factor 100		215	0.043701	0.137499	886.96
Cd leaf	279	1	24041026	1.25e-05	0.34686	0.09	12.6	0.06	A	G	intergenic_region; upstream_gene_variant	814		Medtr1g054865	ATP binding, calcium ion binding, kinase activity, phosphorylation, protein kinase activity, protein phosphorylation	calmodulin-domain kinase CDPK protein	0	0	0.864632	0	0	0	AT2G38910.1	0	1131	calcium-dependent protein kinase 20		215	0.043701	0.137452	1127.57
Cd leaf	280	3	15226053	1.25e-05	0.493014	0.09	8.4	0.11	C	T	downstream_gene_variant; intergenic_region	973		Medtr3te046160														215	0.0643474	0.155899	1359.08
Cd leaf	281	3	19463558	1.26e-05	0.493014	0.09	16.9	0.02	T	C	downstream_gene_variant; intergenic_region	818		Medtr3g452970	integral component of membrane, kinase activity, membrane, phosphorylation	LRR receptor-like kinase	0	0	0	0	0	0	AT5G61480.1	0.16	39.2	Leucine-rich repeat protein kinase family protein		215	0.0643474	0.15584	97.34
Cd leaf	282	3	19463599	1.26e-05	0.493014	0.09	16.9	0.02	C	T	downstream_gene_variant; intergenic_region	859		Medtr3g452970	integral component of membrane, kinase activity, membrane, phosphorylation	LRR receptor-like kinase	0	0	0	0	0	0	AT5G61480.1	0.16	39.2	Leucine-rich repeat protein kinase family protein		215	0.0643474	0.15584	78.95
Cd leaf	283	3	19463581	1.26e-05	0.493014	0.09	16.9	0.02	C	A	downstream_gene_variant; intergenic_region	841		Medtr3g452970	integral component of membrane, kinase activity, membrane, phosphorylation	LRR receptor-like kinase	0	0	0	0	0	0	AT5G61480.1	0.16	39.2	Leucine-rich repeat protein kinase family protein		215	0.0643474	0.15584	73.47
Cd leaf	284	3	19463583	1.26e-05	0.493014	0.09	16.9	0.02	G	C	downstream_gene_variant; intergenic_region	843		Medtr3g452970	integral component of membrane, kinase activity, membrane, phosphorylation	LRR receptor-like kinase	0	0	0	0	0	0	AT5G61480.1	0.16	39.2	Leucine-rich repeat protein kinase family protein		215	0.0643474	0.15584	100.85
Cd leaf	285	2	22250635	1.26e-05	0.526646	0.09	19.4	0.02	C	A	missense_variant	Gct/Tct	A80S	Medtr2g450380		hypothetical protein	0	0	0	0	0	0	AT5G49220.1	0.016	41	Protein of unknown function (DUF789)		215	0.0308324	0.125673	207.39
Cd leaf	286	6	15673944	1.26e-05	0.650185	0.09	10.7	0.1	C	T	missense_variant	Gtc/Atc	V1745I	Medtr6te445190														215	0.037254	0.131392	4398.8
Cd leaf	287	4	11495786	1.27e-05	0.402287	0.09	12.5	0.04	C	A	intergenic_region																	215	0.0430196	0.136557	598.96
Cd leaf	288	8	12511058	1.27e-05	0.61631	0.09	10.8	0.08	C	T	intergenic_region																	215	0.0485654	0.141507	137.54
Cd leaf	289	5	23670130	1.28e-05	0.591892	0.09	20.2	0.02	C	T	missense_variant	Ggt/Agt	G194S	Medtr5te057260														215	0.0551478	0.147717	201.11
Cd leaf	290	1	12327517	1.28e-05	0.34686	0.09	15.7	0.03	C	A	intergenic_region																	215	0.043701	0.1372	457.91
Cd leaf	291	1	31770012	1.32e-05	0.34686	0.09	18.9	0.02	G	A	intergenic_region																	215	0.043701	0.136942	96.17
Cd leaf	292	2	11914167	1.32e-05	0.533249	0.09	18.8	0.02	C	A	intergenic_region																	215	0.0308324	0.125184	725.06
Cd leaf	293	1	46240573	1.33e-05	0.34686	0.09	15.5	0.03	A	G	downstream_gene_variant; intergenic_region	450		Medtr1te102400														215	0.043701	0.136813	206.58
Cd leaf	294	1	15154957	1.34e-05	0.34686	0.09	17.1	0.03	G	T	intergenic_region																	215	0.043701	0.136735	1771.02
Cd leaf	295	6	18966317	1.35e-05	0.650185	0.09	15	0.05	G	A	synonymous_variant	caG/caA	Q225	Medtr6te052920														215	0.037254	0.13073	2452.92
Cd leaf	296	4	31460054	1.35e-05	0.410276	0.09	11.3	0.1	A	C	missense_variant; splice_region_variant	gAg/gCg	E369A	Medtr4g081220		PPR containing plant-like protein	0.583358	4.47207	2.67788	1.41011	1.67486	2.45957	AT4G21880.1	3.74e-31, 8.24e-08, 0.002	138, 60.8, 46.4	Pentatricopeptide repeat (PPR) superfamily protein		215	0.0430196	0.135945	4552.18
Cd leaf	297	7	37815838	1.35e-05	0.617376	0.09	15.7	0.03	A	T	intergenic_region																	215	0.0413366	0.134375	462.8
Cd leaf	298	6	30423445	1.35e-05	0.650185	0.09	14.4	0.04	G	A	intergenic_region																	215	0.037254	0.130682	594.55
Cd leaf	299	8	16882590	1.36e-05	0.618359	0.09	18.1	0.02	A	T	intergenic_region																	215	0.0485654	0.140824	133.7
Cd leaf	300	8	16882588	1.36e-05	0.618359	0.09	18.1	0.02	A	T	intergenic_region																	215	0.0485654	0.140824	119.37
Cd leaf	301	4	41785122	1.36e-05	0.410276	0.09	22.8	0.02	T	A	downstream_gene_variant; intergenic_region	767		Medtr4te101180														215	0.0430196	0.135834	1440.43
Cd leaf	302	1	51112695	1.37e-05	0.34686	0.09	17.9	0.02	A	T	intergenic_region																	215	0.043701	0.136568	494.16
Cd leaf	303	1	26062345	1.37e-05	0.34686	0.09	15	0.03	C	A	intergenic_region																	215	0.043701	0.136527	221.27
Cd leaf	304	1	26062234	1.37e-05	0.34686	0.09	15	0.03	C	G	intergenic_region																	215	0.043701	0.136527	580.62
Cd leaf	305	1	26062552	1.37e-05	0.34686	0.09	15	0.03	G	A	intergenic_region																	215	0.043701	0.136527	725.77
Cd leaf	306	1	26063423	1.37e-05	0.34686	0.09	15	0.03	G	A	intergenic_region																	215	0.043701	0.136527	586.04
Cd leaf	307	1	26063674	1.37e-05	0.34686	0.09	15	0.03	T	C	intergenic_region																	215	0.043701	0.136527	355.8
Cd leaf	308	1	26071605	1.37e-05	0.34686	0.09	15	0.03	G	A	intron_variant			Medtr1g059900		eukaryotic-type carbonic anhydrase	0	0	0	43.5363	0.198747	0	AT4G21000.1	1.24e-10	68	alpha carbonic anhydrase 6		215	0.043701	0.136527	539.46
Cd leaf	309	1	26070368	1.37e-05	0.34686	0.09	15	0.03	T	C	downstream_gene_variant; intergenic_region	205; 788		Medtr1g059890; Medtr1g059900		hypothetical protein; eukaryotic-type carbonic anhydrase	0.66692; 0.0	0.103928; 0.0	1.35092; 0.0	52.0399; 43.5363	6.96279; 0.198747	0.306751; 0.0	AT2G36220.1; AT4G21000.1	1.63e-04, 1.0; 1.24e-10	48.2, 35.6; 68.0	unknown protein, BEST Arabidopsis thaliana protein match is: unknown protein (TAIR:AT3G52710.1), Has 74 Blast hits to 74 proteins in 10 species: Archae - 0, Bacteria - 0, Metazoa - 0, Fungi - 0, Plants - 74, Viruses - 0, Other Eukaryotes - 0 (source: NCBI BLink).; alpha carbonic anhydrase 6		215	0.043701	0.136527	186.7
Cd leaf	310	1	26067121	1.37e-05	0.34686	0.09	15	0.03	C	A	intron_variant			Medtr1g059880	DNA binding	FAR1 DNA-binding domain protein	0	0	0	0	0	0	AT1G29940.1	0.018	41	nuclear RNA polymerase A2		215	0.043701	0.136527	650.86
Cd leaf	311	1	26069634	1.37e-05	0.34686	0.09	15	0.03	A	G	3_prime_UTR_variant	186		Medtr1g059890		hypothetical protein	0.66692	0.103928	1.35092	52.0399	6.96279	0.306751	AT2G36220.1	1.63e-04, 1.0	48.2, 35.6	unknown protein, BEST Arabidopsis thaliana protein match is: unknown protein (TAIR:AT3G52710.1), Has 74 Blast hits to 74 proteins in 10 species: Archae - 0, Bacteria - 0, Metazoa - 0, Fungi - 0, Plants - 74, Viruses - 0, Other Eukaryotes - 0 (source: NCBI BLink).		215	0.043701	0.136527	984.92
Cd leaf	312	1	26069562	1.37e-05	0.34686	0.09	15	0.03	T	C	3_prime_UTR_variant	114		Medtr1g059890		hypothetical protein	0.66692	0.103928	1.35092	52.0399	6.96279	0.306751	AT2G36220.1	1.63e-04, 1.0	48.2, 35.6	unknown protein, BEST Arabidopsis thaliana protein match is: unknown protein (TAIR:AT3G52710.1), Has 74 Blast hits to 74 proteins in 10 species: Archae - 0, Bacteria - 0, Metazoa - 0, Fungi - 0, Plants - 74, Viruses - 0, Other Eukaryotes - 0 (source: NCBI BLink).		215	0.043701	0.136527	44.25
Cd leaf	313	1	26060263	1.37e-05	0.34686	0.09	15	0.03	C	G	intergenic_region																	215	0.043701	0.136527	461.35
Cd leaf	314	1	26062231	1.37e-05	0.34686	0.09	15	0.03	T	A	intergenic_region																	215	0.043701	0.136527	621.75
Cd leaf	315	1	13301438	1.38e-05	0.34686	0.09	18.1	0.02	G	T	intron_variant			Medtr1g036320		hypothetical protein	0	0	0	0	0	0	AT2G10180.1	0.003	42.8	transposable element gene		215	0.043701	0.136453	441.89
Cd leaf	316	1	29169624	1.4e-05	0.34686	0.09	20.3	0.02	G	A	intergenic_region																	215	0.043701	0.136331	2055.99
Cd leaf	317	3	5620379	1.4e-05	0.53743	0.09	13.7	0.04	A	C	intergenic_region																	215	0.0643474	0.154807	873.71
Cd leaf	318	6	26171844	1.4e-05	0.650185	0.09	16.7	0.03	T	C	intron_variant			Medtr6te070960														215	0.037254	0.130316	145.36
Cd leaf	319	4	25360871	1.4e-05	0.410276	0.09	13.2	0.04	T	A	intergenic_region; upstream_gene_variant	465		Medtr4g067200		plastocyanin-like domain protein	0	0	0	0	0	0	AT4G13250.2	0.18	37.4	NAD(P)-binding Rossmann-fold superfamily protein		215	0.0430196	0.135545	546.41
Cd leaf	320	6	33893086	1.41e-05	0.650185	0.09	5.8	0.32	A	G	intergenic_region; upstream_gene_variant	150		Medtr6g088765	aspartic-type endopeptidase activity, peptidase activity, proteolysis	aspartyl protease family protein, putative	0	0	0	0	0	0	AT5G20320.2	0.24	37.4	dicer-like 4		215	0.037254	0.130306	16138.6
Cd leaf	321	4	14026545	1.41e-05	0.410276	0.09	15.6	0.03	A	G	missense_variant	aAg/aGg	K707R	Medtr4te039470														215	0.0430196	0.135512	1486.33
Cd leaf	322	2	29455028	1.42e-05	0.533249	0.09	16.3	0.03	A	C	intergenic_region																	215	0.0308324	0.124496	598.99
Cd leaf	323	4	795635	1.43e-05	0.410276	0.09	17.1	0.03	A	T	intergenic_region																	215	0.0430196	0.135381	189.84
Cd leaf	324	3	18753187	1.44e-05	0.538615	0.09	10.6	0.08	G	A	missense_variant	tGt/tAt	C52Y	Medtr3g451710		hypothetical protein	0	0	0	0	0	0	AT3G07410.1	0.36	35.6	RAB GTPase homolog A5B		215	0.0643474	0.154547	906.19
Cd leaf	325	4	34436022	1.44e-05	0.410276	0.09	14.1	0.04	T	C	intron_variant			Medtr4te087650														215	0.0430196	0.135294	9842.14
Cd leaf	326	5	16677083	1.46e-05	0.595236	0.09	13.2	0.04	C	T	intergenic_region																	215	0.0551478	0.146466	557.78
Cd leaf	327	3	31039036	1.46e-05	0.538615	0.09	-6.3	0.48	G	T	intergenic_region																	215	0.0643474	0.154387	387.43
Cd leaf	328	8	37973382	1.48e-05	0.62709	0.09	15.3	0.03	A	G	downstream_gene_variant; intergenic_region	588		Medtr8g090325		hypothetical protein	0	0	0	0	0	0	AT3G07250.1	0.079	37.4	nuclear transport factor 2 (NTF2) family protein / RNA recognition motif (RRM)-containing protein		215	0.0485654	0.14005	315.45
Cd leaf	329	4	12584218	1.48e-05	0.413344	0.09	11.6	0.05	T	C	intergenic_region																	215	0.0430196	0.135054	697.28
Cd leaf	330	2	652177	1.48e-05	0.533249	0.09	13.3	0.04	G	C	intergenic_region																	215	0.0308324	0.124071	805.73
Cd leaf	331	1	29124468	1.48e-05	0.355055	0.09	14.6	0.04	G	A	intergenic_region																	215	0.043701	0.135775	462.44
Cd leaf	332	1	29124198	1.48e-05	0.355055	0.09	14.6	0.04	T	A	intergenic_region																	215	0.043701	0.135775	647.52
Cd leaf	333	2	31893150	1.49e-05	0.533249	0.09	15.4	0.03	C	T	intergenic_region; upstream_gene_variant	919		Medtr2g076103		hypothetical protein	0	0	0	0	0	0	AT4G16630.1	0.5	37.4	DEA(D/H)-box RNA helicase family protein		215	0.0308324	0.124013	106.1
Cd leaf	334	7	36520237	1.49e-05	0.617376	0.09	11.2	0.05	G	T	downstream_gene_variant; intergenic_region; upstream_gene_variant	377; 63		Medtr7te092220; Medtr7te092210														215	0.0413366	0.13341	195.23
Cd leaf	335	5	30680263	1.5e-05	0.595236	0.09	14.9	0.03	G	A	intron_variant			Medtr5g072140	ADP binding, defense response	NB-ARC domain disease resistance protein	4.30114	4.76576	4.38893	1.83924	6.00754	1.61741	AT5G54830.1	0.29	39.2	DOMON domain-containing protein / dopamine beta-monooxygenase N-terminal domain-containing protein		215	0.0551478	0.146171	666.35
Cd leaf	336	3	15885481	1.5e-05	0.541785	0.09	18.1	0.03	G	A	downstream_gene_variant; intergenic_region	728		Medtr3g047635		hypothetical protein	0	0	0	0	0	0	AT1G78260.1	0.12	37.4	RNA-binding (RRM/RBD/RNP motifs) family protein		215	0.0643474	0.154138	921.38
Cd leaf	337	2	18856110	1.51e-05	0.533249	0.09	10.9	0.1	A	T	intron_variant			Medtr2g043290		DUF4283 domain protein	0	0	0	0	0	0	AT4G09060.2	0.31	37.4	unknown protein, BEST Arabidopsis thaliana protein match is: unknown protein (TAIR:AT1G14680.1).		215	0.0308324	0.123873	6178.09
Cd leaf	338	8	34966666	1.52e-05	0.62709	0.09	18.1	0.02	A	G	intergenic_region; upstream_gene_variant	550		Medtr8g080960		hypothetical protein	0	0	0	0	0	0	AT1G53801.1	0.28	35.6	other RNA		215	0.0485654	0.139786	152.39
Cd leaf	339	2	18138441	1.53e-05	0.533249	0.09	19.9	0.02	A	G	intergenic_region																	215	0.0308324	0.123755	420.82
Cd leaf	340	1	21143632	1.55e-05	0.364567	0.09	18.3	0.02	C	T	splice_region_variant; synonymous_variant	gaC/gaT	D156	Medtr1te052265														215	0.043701	0.135357	3073.88
Cd leaf	341	7	41806123	1.55e-05	0.617376	0.09	22.7	0.02	C	A	missense_variant	Ctt/Att	L386I	Medtr7g103360		hypothetical protein	0	0	0	0.0761733	0	0	AT3G21270.1	0.44	37.4	DOF zinc finger protein 2		215	0.0413366	0.133032	589.28
Cd leaf	342	4	46046002	1.56e-05	0.417416	0.09	14.3	0.03	T	C	downstream_gene_variant; intergenic_region	670		Medtr4g110170		hypothetical protein	1.59388	1.36608	3.69941	1.89135	3.81343	6.04813	ATCG01100.1	0.38	35.6	NADH dehydrogenase family protein		215	0.0430196	0.134549	677.63
Cd leaf	343	2	35636006	1.56e-05	0.533249	0.09	14.4	0.03	G	A	intergenic_region																	215	0.0308324	0.123568	487.67
Cd leaf	344	4	24377654	1.56e-05	0.417416	0.09	9.3	0.12	A	G	intergenic_region																	215	0.0430196	0.134542	23309.7
Cd leaf	345	4	18251043	1.59e-05	0.417416	0.09	14.6	0.05	T	A	downstream_gene_variant; intergenic_region; upstream_gene_variant	252; 909		Medtr4te451435; Medtr4te451445														215	0.0430196	0.134349	1286.54
Cd leaf	346	2	22717077	1.59e-05	0.533249	0.09	18.4	0.03	G	A	intergenic_region; upstream_gene_variant	41		Medtr2te451090														215	0.0308324	0.123335	597.86
Cd leaf	347	4	1702455	1.59e-05	0.417416	0.09	17.4	0.03	T	G	intergenic_region																	215	0.0430196	0.134316	923.62
Cd leaf	348	7	13846952	1.6e-05	0.617376	0.09	17.6	0.03	T	G	intergenic_region; upstream_gene_variant	967		Medtr7g037530	dioxygenase activity, oxidation-reduction process	leucoanthocyanidin dioxygenase, putative	0	0	0	0.452893	0	0						215	0.0413366	0.132718	387.99
Cd leaf	349	5	22273475	1.62e-05	0.595236	0.09	12.5	0.05	C	T	intergenic_region; upstream_gene_variant	658		Medtr5te054020														215	0.0551478	0.145455	1227.81
Cd leaf	350	3	15224228	1.62e-05	0.568581	0.09	11.9	0.05	G	A	intergenic_region																	215	0.0643474	0.153396	309.95
Cd leaf	351	7	14960428	1.63e-05	0.617376	0.09	15.7	0.03	G	A	intergenic_region																	215	0.0413366	0.132532	128.81
Cd leaf	352	7	7081529	1.64e-05	0.617376	0.09	15.5	0.03	C	T	missense_variant	Cgt/Tgt	R241C	Medtr7te022150														215	0.0413366	0.132486	1208.32
Cd leaf	353	2	27114030	1.64e-05	0.536128	0.09	9	0.45	A	T	intergenic_region; upstream_gene_variant	287		Medtr2te064020														215	0.0308324	0.123037	104.84
Cd leaf	354	8	40493516	1.65e-05	0.62709	0.09	19	0.03	A	G	intergenic_region																	215	0.0485654	0.138953	1061.6
Cd leaf	355	1	39198781	1.65e-05	0.379358	0.09	16.9	0.04	C	A	intergenic_region																	215	0.043701	0.134712	1106.41
Cd leaf	356	3	5466362	1.65e-05	0.568581	0.09	21.3	0.02	G	A	synonymous_variant	agG/agA	R245	Medtr3te019460														215	0.0643474	0.153222	396.07
Cd leaf	357	1	10965156	1.67e-05	0.379358	0.09	10	0.07	T	C	synonymous_variant	taT/taC	Y1181	Medtr1te031380														215	0.043701	0.134588	531.36
Cd leaf	358	4	55052012	1.67e-05	0.428833	0.09	12.6	0.04	A	G	intron_variant			Medtr4g131890		hypothetical protein	0	0	0	0	0	0	AT5G18005.1	6.42e-30	131	pre-tRNA		215	0.0430196	0.133835	382.75
Cd leaf	359	3	15621728	1.68e-05	0.568581	0.09	18.6	0.02	A	C	intron_variant; upstream_gene_variant	304		Medtr3te047020; Medtr3te047030														215	0.0643474	0.153089	257.78
Cd leaf	360	5	1795528	1.68e-05	0.595236	0.09	11.4	0.06	C	T	intron_variant			Medtr5g008470	DNA binding, nucleus, regulation of transcription, DNA-templated, transcription factor activity, sequence-specific DNA binding, transcription, DNA-templated	AP2 domain class transcription factor	0	0	0	0	0	0	AT1G71450.1	8.6e-06	51.8	Integrase-type DNA-binding superfamily protein		215	0.0551478	0.145078	1514.3
Cd leaf	361	8	34572047	1.68e-05	0.62709	0.09	9.2	0.23	T	A	intron_variant			Medtr8g080380	integral component of membrane, membrane, peptidase activity, signal peptidase complex, signal peptide processing	microsomal signal peptidase 12 kDa protein	2.54972	6.19171	4.65545	11.8334	11.062	5.69761	AT2G22425.2	3.46e-36	152	Microsomal signal peptidase 12 kDa subunit (SPC12)		215	0.0485654	0.138784	7854.23
Cd leaf	362	8	34572050	1.68e-05	0.62709	0.09	9.2	0.23	T	C	intron_variant			Medtr8g080380	integral component of membrane, membrane, peptidase activity, signal peptidase complex, signal peptide processing	microsomal signal peptidase 12 kDa protein	2.54972	6.19171	4.65545	11.8334	11.062	5.69761	AT2G22425.2	3.46e-36	152	Microsomal signal peptidase 12 kDa subunit (SPC12)		215	0.0485654	0.138784	5021.64
Cd leaf	363	6	15736801	1.68e-05	0.714	0.09	19.2	0.02	C	T	intergenic_region																	215	0.037254	0.128523	184.31
Cd leaf	364	1	47650780	1.69e-05	0.379358	0.09	22	0.02	C	T	synonymous_variant	aaG/aaA	K49	Medtr1te105670														215	0.043701	0.134502	1839.56
Cd leaf	365	3	15576721	1.72e-05	0.568581	0.09	17.3	0.02	A	G	synonymous_variant	ggT/ggC	G149	Medtr3te046930														215	0.0643474	0.152841	255.48
Cd leaf	366	1	9198081	1.73e-05	0.379358	0.09	7.6	0.13	C	A	downstream_gene_variant; intergenic_region	165		Medtr1g027630		hypothetical protein	0	0	0	0	0	0	AT5G51450.2	1.8	33.7	RPM1 interacting protein 3		215	0.043701	0.134264	4131.1
Cd leaf	367	3	14646720	1.73e-05	0.568581	0.09	16.5	0.03	G	T	intergenic_region																	215	0.0643474	0.152765	238.96
Cd leaf	368	8	43770999	1.74e-05	0.62709	0.09	18	0.02	G	A	intergenic_region; upstream_gene_variant	339		Medtr8te103990														215	0.0485654	0.138467	313
Cd leaf	369	8	5086423	1.74e-05	0.62709	0.09	16.6	0.02	G	T	downstream_gene_variant; intergenic_region; upstream_gene_variant	380; 907		Medtr8g015540; Medtr8g015550	integral component of membrane, membrane	hypothetical protein; calcium-activated chloride channel protein	0.0; 0.74683	1.8313; 2.98709	0.0; 2.58085	0.0; 1.18162	0.0; 1.19122	0.0; 1.62688	AT5G37720.2; AT1G73020.2	7.95e-08; 0.0	57.2; 704	ALWAYS EARLY 4; unknown protein, FUNCTIONS IN: molecular_function unknown, INVOLVED IN: biological_process unknown, LOCATED IN: cellular_component unknown, EXPRESSED IN: 22 plant structures, EXPRESSED DURING: 13 growth stages, CONTAINS InterPro DOMAIN/s: Protein of unknown function DUF590 (InterPro:IPR007632).		215	0.0485654	0.138455	332.56
Cd leaf	370	8	5086426	1.74e-05	0.62709	0.09	16.6	0.02	G	A	downstream_gene_variant; intergenic_region; upstream_gene_variant	383; 904		Medtr8g015540; Medtr8g015550	integral component of membrane, membrane	hypothetical protein; calcium-activated chloride channel protein	0.0; 0.74683	1.8313; 2.98709	0.0; 2.58085	0.0; 1.18162	0.0; 1.19122	0.0; 1.62688	AT5G37720.2; AT1G73020.2	7.95e-08; 0.0	57.2; 704	ALWAYS EARLY 4; unknown protein, FUNCTIONS IN: molecular_function unknown, INVOLVED IN: biological_process unknown, LOCATED IN: cellular_component unknown, EXPRESSED IN: 22 plant structures, EXPRESSED DURING: 13 growth stages, CONTAINS InterPro DOMAIN/s: Protein of unknown function DUF590 (InterPro:IPR007632).		215	0.0485654	0.138455	380.29
Cd leaf	371	4	10058703	1.74e-05	0.428833	0.09	10.7	0.07	A	T	intergenic_region																	215	0.0430196	0.133459	1945.17
Cd leaf	372	4	24235225	1.74e-05	0.428833	0.09	18.9	0.02	T	A	intergenic_region																	215	0.0430196	0.133452	421.14
Cd leaf	373	4	795420	1.74e-05	0.428833	0.09	16	0.03	G	A	intergenic_region																	215	0.0430196	0.133451	132.95
Cd leaf	374	1	27954944	1.75e-05	0.379358	0.09	14.4	0.04	C	T	intergenic_region																	215	0.043701	0.134175	399.87
Cd leaf	375	7	28870436	1.75e-05	0.617376	0.09	10	0.07	A	G	intergenic_region; upstream_gene_variant	488		Medtr7g076645		hypothetical protein	0	0	0	0	0	0	AT5G59130.2	0.27	35.6	Subtilase family protein		215	0.0413366	0.131823	9203.14
Cd leaf	376	5	30678679	1.76e-05	0.595236	0.09	16.9	0.03	A	T	3_prime_UTR_variant	74		Medtr5g072140	ADP binding, defense response	NB-ARC domain disease resistance protein	4.30114	4.76576	4.38893	1.83924	6.00754	1.61741	AT5G54830.1	0.29	39.2	DOMON domain-containing protein / dopamine beta-monooxygenase N-terminal domain-containing protein		215	0.0551478	0.144648	649.1
Cd leaf	377	5	6555337	1.76e-05	0.595236	0.09	13.9	0.04	T	A	downstream_gene_variant; intergenic_region; upstream_gene_variant	876; 159		Medtr5te017765; Medtr5g017770	regulation of transcription, DNA-templated	hypothetical protein	0	0	0	0	0	0	AT3G25485.1	0.14	37.4	transposable element gene		215	0.0551478	0.144646	534.1
Cd leaf	378	1	41965452	1.76e-05	0.379358	0.09	9.4	0.08	A	G	intergenic_region																	215	0.043701	0.134064	775.41
Cd leaf	379	3	7732175	1.78e-05	0.571869	0.09	19.9	0.02	T	C	intergenic_region																	215	0.0643474	0.152538	48.18
Cd leaf	380	7	20398095	1.79e-05	0.617376	0.09	14.1	0.04	C	T	splice_region_variant; synonymous_variant	gaC/gaT	D279	Medtr7g056747	carbohydrate metabolic process, hydrolase activity, hydrolase activity, hydrolyzing O-glycosyl compounds	glycoside hydrolase family 1 protein	0.39889	0.0854698	0.277749	0	0	0	AT2G44480.2	5.96e-12	73.4	beta glucosidase 17		215	0.0413366	0.131593	609.24
Cd leaf	381	4	12378967	1.8e-05	0.431374	0.09	14.2	0.03	T	C	downstream_gene_variant; missense_variant; splice_region_variant	351; gAa/gGa	E55G	Medtr4te035720; Medtr4te035715														215	0.0430196	0.1331	974.34
Cd leaf	382	2	18240600	1.81e-05	0.572817	0.09	-10	0.17	G	A	intergenic_region																	215	0.0308324	0.122076	448.19
Cd leaf	383	4	15002222	1.83e-05	0.431374	0.09	23.5	0.02	A	G	missense_variant; splice_region_variant	aAa/aGa	K290R	Medtr4te037610														215	0.0430196	0.132968	1392.91
Cd leaf	384	4	14166258	1.83e-05	0.431374	0.09	13	0.05	A	C	synonymous_variant	ggT/ggG	G904	Medtr4te039870														215	0.0430196	0.132965	1600.94
Cd leaf	385	7	24620830	1.83e-05	0.617376	0.09	12.1	0.07	A	T	intergenic_region																	215	0.0413366	0.131391	385.24
Cd leaf	386	3	49552367	1.83e-05	0.579674	0.09	11.4	0.11	G	T	intergenic_region																	215	0.0643474	0.15224	17989.1
Cd leaf	387	1	13253543	1.83e-05	0.384829	0.09	18.5	0.03	G	A	downstream_gene_variant; intergenic_region	223		Medtr1te036230														215	0.043701	0.133685	729.48
Cd leaf	388	2	40348246	1.84e-05	0.572817	0.09	9.1	0.11	C	T	intergenic_region																	215	0.0308324	0.12191	325.13
Cd leaf	389	1	36120263	1.84e-05	0.384829	0.09	14.9	0.03	T	C	intergenic_region																	215	0.043701	0.133638	785.3
Cd leaf	390	7	36986825	1.86e-05	0.617376	0.09	10.1	0.08	C	T	downstream_gene_variant; intergenic_region	895; 902		Medtr7g093130	RNA binding, metal ion binding, nucleic acid binding	zinc finger C-x8-C-x5-C-x3-H type family protein	15.7232	46.6894	40.3117	27.858	31.3961	43.3482	AT3G12130.1	1.44e-43, 2.79e-27	178, 123	KH domain-containing protein / zinc finger (CCCH type) family protein		215	0.0413366	0.131267	276.39
Cd leaf	391	7	34391285	1.86e-05	0.617376	0.09	17	0.03	C	A	intergenic_region; upstream_gene_variant	430		Medtr7g088330	heme binding, integral component of membrane, iron ion binding, membrane, metal ion binding, monooxygenase activity, oxidation-reduction process, oxidoreductase activity, oxidoreductase activity, acting on paired donors, with incorporation or reduction of molecular oxygen	cytochrome P450 family protein	6.18939	3.96664	11.389	0.264668	0.320182	4.5844	AT3G56630.1	5.06e-90	333	cytochrome P450, family 94, subfamily D, polypeptide 2		215	0.0413366	0.131262	182.38
Cd leaf	392	1	41114524	1.87e-05	0.384829	0.09	13	0.05	G	A	downstream_gene_variant; intergenic_region	9		Medtr1g090997		DUF4283 domain protein	0	0	0	0	0	0	AT5G14890.1	0.039	41	NHL domain-containing protein		215	0.043701	0.133502	2265.83
Cd leaf	393	8	15895134	1.89e-05	0.635181	0.09	16.7	0.03	C	T	downstream_gene_variant; intron_variant	79		Medtr8te042150; Medtr8g042170	integral component of membrane, membrane	DUF247 domain protein	0.174329	1.1455	0.215797	0.0459699	0.111224	0.147002	AT4G03200.2	0.14	39.2	catalytics		215	0.0485654	0.137665	1071.14
Cd leaf	394	7	26132223	1.89e-05	0.617376	0.09	17.5	0.02	C	T	intergenic_region																	215	0.0413366	0.131106	474.09
Cd leaf	395	6	25483721	1.89e-05	0.714	0.09	15.6	0.03	G	A	missense_variant	Gtt/Att	V187I; V32I	Medtr6g471160	ADP binding, defense response, signal transduction	disease resistance protein (TIR-NBS-LRR class), putative	15.0712	2.16152	7.23069	2.66903	1.30787	0.528461	AT5G40920.1	4.42e-11	71.6	pseudogene, disease resistance protein (TIR-NBS-LRR class), putative, domain signature TIR-NBS-LRR exists, suggestive of a disease resistance protein.		215	0.037254	0.127377	753.95
Cd leaf	396	8	26948936	1.9e-05	0.635181	0.09	18.1	0.03	A	G	missense_variant	gTa/gCa	V46A	Medtr8te064270														215	0.0485654	0.137605	640.62
Cd leaf	397	6	31148907	1.91e-05	0.714	0.09	6.4	0.32	C	T	missense_variant	Cgg/Tgg	R563W	Medtr6te083220														215	0.037254	0.127278	13518.7
Cd leaf	398	2	18856115	1.93e-05	0.580371	0.09	10.9	0.1	A	T	intron_variant			Medtr2g043290		DUF4283 domain protein	0	0	0	0	0	0	AT4G09060.2	0.31	37.4	unknown protein, BEST Arabidopsis thaliana protein match is: unknown protein (TAIR:AT1G14680.1).		215	0.0308324	0.12143	6200.23
Cd leaf	399	4	23711739	1.93e-05	0.449713	0.09	16.3	0.03	A	C	5_prime_UTR_variant	238		Medtr4g063830	ligase activity, zinc ion binding	E3 ubiquitin-protein ligase XBAT31-like protein	4.91234	31.7205	25.1872	12.5415	12.2338	25.0657	AT2G28840.1	0	719	XB3 ortholog 1 in Arabidopsis thaliana		215	0.0430196	0.132421	274.91
Cd leaf	400	5	31696525	1.95e-05	0.595236	0.09	14.4	0.03	C	G	intergenic_region; upstream_gene_variant	325		Medtr5g074560	integral component of membrane, membrane	tubby C 2 protein	0	0	0	0	1.04841	0	AT5G60930.1	0.016	41	P-loop containing nucleoside triphosphate hydrolases superfamily protein		215	0.0551478	0.14362	137.05
Cd leaf	401	3	2395597	1.97e-05	0.611657	0.09	11.9	0.05	G	A	intergenic_region; upstream_gene_variant	54		Medtr3g010283	integral component of membrane, membrane	transmembrane protein, putative	0	0	0	0	0	0	AT5G51130.1	1.8	33.7	S-adenosyl-L-methionine-dependent methyltransferases superfamily protein		215	0.0643474	0.151554	2096.88
Cd leaf	402	2	30657966	1.98e-05	0.580371	0.09	16.4	0.03	T	C	intergenic_region																	215	0.0308324	0.121201	3820.9
Cd leaf	403	2	10410087	1.99e-05	0.580371	0.09	16.3	0.02	T	C	intergenic_region; upstream_gene_variant	579		Medtr2g028230	antiporter activity, cation transport, hydrogen ion transmembrane transport, integral component of membrane, ion transport, membrane, regulation of pH, sodium ion transmembrane transport, sodium ion transport, sodium:proton antiporter activity, solute:proton antiporter activity, transmembrane transport, transport	Na+/H+ exchanger 1	5.79848	6.42875	10.8655	9.0059	7.43296	5.45026	AT1G79610.1	0	948	Na+/H+ antiporter 6		215	0.0308324	0.121114	62.52
Cd leaf	404	4	16350639	1.99e-05	0.457227	0.09	16.3	0.03	G	A	missense_variant; upstream_gene_variant	Gta/Ata; 609	V303I	Medtr4te038460; Medtr4te038470														215	0.0430196	0.132123	459.98
Cd leaf	405	1	20410321	2e-05	0.404481	0.09	16.7	0.02	G	A	intergenic_region																	215	0.043701	0.132832	493.21
Cd leaf	406	5	21388636	2e-05	0.595236	0.09	9.1	0.12	A	T	intergenic_region																	215	0.0551478	0.143367	14853
Cd leaf	407	7	39580930	2.01e-05	0.617376	0.09	8.9	0.17	C	T	intergenic_region																	215	0.0413366	0.130509	2598.02
Cd leaf	408	3	2025483	2.01e-05	0.611657	0.09	12.9	0.05	C	T	intergenic_region																	215	0.0643474	0.151342	817.1
Cd leaf	409	8	33960574	2.02e-05	0.635181	0.09	18.1	0.02	C	T	synonymous_variant	Ctg/Ttg	L352	Medtr8g079380		disease resistance protein-like protein MsR1	0	0	0	0.0928508	0.393142	0	AT3G42945.1	0.17	39.2	transposable element gene		215	0.0485654	0.137014	769.88
Cd leaf	410	1	51167311	2.02e-05	0.404481	0.09	14.7	0.04	A	G	intergenic_region																	215	0.043701	0.13273	4097.05
Cd leaf	411	7	41800600	2.03e-05	0.617376	0.09	13.6	0.04	C	T	intergenic_region																	215	0.0413366	0.130398	906.19
Cd leaf	412	7	41806619	2.03e-05	0.617376	0.09	13.6	0.04	G	A	downstream_gene_variant; intergenic_region	404		Medtr7g103360		hypothetical protein	0	0	0	0.0761733	0	0	AT3G21270.1	0.44	37.4	DOF zinc finger protein 2		215	0.0413366	0.130398	514.1
Cd leaf	413	7	41810433	2.03e-05	0.617376	0.09	13.6	0.04	A	T	intergenic_region																	215	0.0413366	0.130398	1108.39
Cd leaf	414	4	1929558	2.03e-05	0.459701	0.09	22.2	0.02	G	A	missense_variant	aCg/aTg	T383M	Medtr4te009400														215	0.0430196	0.131936	656.39
Cd leaf	415	8	28648597	2.03e-05	0.635181	0.09	9.1	0.1	C	T	downstream_gene_variant; intergenic_region	522		Medtr8te068610														215	0.0485654	0.136929	2610.5
Cd leaf	416	7	17146535	2.04e-05	0.617376	0.09	16	0.03	A	C	downstream_gene_variant; intergenic_region	755		Medtr7te451130														215	0.0413366	0.130319	1471.36
Cd leaf	417	8	28592994	2.05e-05	0.635181	0.09	17.5	0.02	A	G	downstream_gene_variant; intergenic_region	119		Medtr8g068520	integral component of membrane, membrane	transmembrane protein	0.10738	0	0.897232	0.509684	0.308295	0.135822	AT1G20180.2	5.25e-06, 7.79e-04, 0.033	53.6, 46.4, 41.0	Protein of unknown function (DUF677)		215	0.0485654	0.136873	177.62
Cd leaf	418	1	42776827	2.05e-05	0.404481	0.09	15.9	0.03	T	A	intron_variant			Medtr1g095040	integral component of membrane, membrane	endoplasmic reticulum metallopeptidase-like protein	6.41809	11.0016	9.41645	6.68098	5.95129	8.74897	AT5G20660.1	0	969	Zn-dependent exopeptidases superfamily protein		215	0.043701	0.132612	171.04
Cd leaf	419	7	4258073	2.06e-05	0.617376	0.09	12	0.07	G	T	downstream_gene_variant; intron_variant	274		Medtr7g014220; Medtr7g014210	transferase activity; transferase activity, transferase activity, transferring acyl groups, transferase activity, transferring acyl groups other than amino-acyl groups	anthocyanidin 3-O-glucoside-6-O-malonyltransferase, putative; anthocyanin acyltransferase, putative	0	0	0	0	0	0	AT5G52210.2; AT3G29690.1	0.023; 3.30e-04	39.2; 46.4	GTP-binding protein 1; HXXXD-type acyl-transferase family protein		215	0.0413366	0.130265	2677.36
Cd leaf	420	8	687998	2.06e-05	0.635181	0.09	17.9	0.02	C	A	intron_variant			Medtr8g005410		acid phosphatase	0	0	0	0	0	0	AT2G38600.1	2.48e-43	176	HAD superfamily, subfamily IIIB acid phosphatase		215	0.0485654	0.136813	642
Cd leaf	421	7	15918377	2.06e-05	0.617376	0.09	18.4	0.02	A	G	intron_variant			Medtr7g045300														215	0.0413366	0.130222	520.34
Cd leaf	422	5	9226355	2.07e-05	0.595236	0.09	14.8	0.03	C	T	downstream_gene_variant; intergenic_region	623		Medtr5te023220														215	0.0551478	0.143052	461.64
Cd leaf	423	4	37718913	2.08e-05	0.461283	0.09	15.1	0.03	G	A	intron_variant; upstream_gene_variant	544		Medtr4te094318														215	0.0430196	0.131732	461.18
Cd leaf	424	8	2956421	2.08e-05	0.635181	0.09	18.5	0.02	A	T	intergenic_region																	215	0.0485654	0.13673	256.45
Cd leaf	425	3	11906215	2.08e-05	0.611657	0.09	10.7	0.06	C	T	intergenic_region; upstream_gene_variant	780; 802		Medtr3g436010	regulation of transcription, DNA-templated, sequence-specific DNA binding, transcription factor activity, sequence-specific DNA binding	BZIP transcription factor	10.0638	13.7199	32.1895	2.43265	10.6517	7.24869	AT5G11260.1	2.46e-66	253	Basic-leucine zipper (bZIP) transcription factor family protein		215	0.0643474	0.151016	677.72
Cd leaf	426	3	30688714	2.08e-05	0.611657	0.09	10.9	0.06	C	G	intergenic_region; upstream_gene_variant	185		Medtr3g068050		hypothetical protein	0	0	0	0	0	0	AT4G04293.1	2.51e-46	187	transposable element gene		215	0.0643474	0.151013	854.47
Cd leaf	427	7	39580962	2.09e-05	0.617376	0.09	9.4	0.16	C	T	intergenic_region																	215	0.0413366	0.13011	5053.78
Cd leaf	428	3	2777272	2.1e-05	0.611657	0.09	14.5	0.04	T	A	downstream_gene_variant; intergenic_region	561		Medtr3te011320														215	0.0643474	0.150927	2041.67
Cd leaf	429	7	41870026	2.11e-05	0.617376	0.09	15	0.03	A	T	intron_variant; upstream_gene_variant	95		Medtr7g103490		plant/T32M21-140 protein	1.86785	3.63667	5.82136	6.71144	4.73216	3.86595	AT5G04550.1	2.40e-12, 0.014	75.2, 42.8	Protein of unknown function (DUF668)		215	0.0413366	0.130031	9853.62
Cd leaf	430	4	29789996	2.11e-05	0.461283	0.09	8.3	0.14	T	A	intergenic_region																	215	0.0430196	0.131573	1242.98
Cd leaf	431	6	14256208	2.11e-05	0.714	0.09	13.7	0.04	T	A	intergenic_region																	215	0.037254	0.126305	208.18
Cd leaf	432	6	14262162	2.11e-05	0.714	0.09	13.7	0.04	G	A	intron_variant			Medtr6te039430														215	0.037254	0.126305	803.93
Cd leaf	433	6	14254849	2.11e-05	0.714	0.09	13.7	0.04	C	T	intergenic_region; upstream_gene_variant	363		Medtr6g039370		hypothetical protein	0	0	0	0	0	0	AT1G44191.1	0.033	39.2	ECA1 gametogenesis related family protein		215	0.037254	0.126305	513.43
Cd leaf	434	6	10288215	2.12e-05	0.714	0.09	13.8	0.04	C	T	intergenic_region																	215	0.037254	0.126262	374.84
Cd leaf	435	1	43215486	2.13e-05	0.410145	0.09	17.2	0.02	A	G	downstream_gene_variant; intergenic_region	433		Medtr1g095960	cell, cell redox homeostasis, electron carrier activity, oxidation-reduction process, protein disulfide oxidoreductase activity	glutaredoxin family protein	0	0	0	0	0	0	AT3G28850.1	4.67e-20	98.7	Glutaredoxin family protein		215	0.043701	0.132225	2546.43
Cd leaf	436	2	24806962	2.13e-05	0.603749	0.09	16.3	0.04	T	A	downstream_gene_variant; missense_variant	846; Ata/Tta	I291L	Medtr2te060210; Medtr2g060220		hypothetical protein	0	0	0	0	0	0	AT4G04310.1	0.000173	48.2	transposable element gene		215	0.0308324	0.120444	3325.78
Cd leaf	437	4	55252339	2.14e-05	0.461283	0.09	14.7	0.03	G	A	downstream_gene_variant; intergenic_region	839		Medtr4g132250	L-phenylalanine biosynthetic process, amino acid binding, arogenate dehydratase activity, chloroplast, metabolic process, prephenate dehydratase activity	arogenate/prephenate dehydratase	1.55853	3.7476	2.93409	3.28783	1.74013	3.44983	AT1G11790.1	6.17e-132	471	arogenate dehydratase 1		215	0.0430196	0.13143	372.57
Cd leaf	438	3	15576740	2.16e-05	0.615452	0.09	15.8	0.03	G	A	missense_variant	cCg/cTg	P143L	Medtr3te046930														215	0.0643474	0.150674	191.96
Cd leaf	439	4	20070809	2.17e-05	0.461283	0.09	11	0.06	A	T	missense_variant	agA/agT	R21S	Medtr4g055180	DNA binding, DNA-directed 5'-3' RNA polymerase activity, integral component of membrane, membrane, ribonucleoside binding, transcription, DNA-templated	RNA polymerase Rpb2 domain 3 protein	0	0	0	0	0	0	ATCG00190.1	2.47e-61	235	RNA polymerase subunit beta		215	0.0430196	0.131313	19433.2
Cd leaf	440	1	51640466	2.18e-05	0.410145	0.09	16.8	0.03	T	C	synonymous_variant	aaT/aaC	N1100	Medtr1te114430														215	0.043701	0.132011	415.01
Cd leaf	441	3	14171275	2.18e-05	0.615452	0.09	12.5	0.06	C	T	intergenic_region																	215	0.0643474	0.150566	974.19
Cd leaf	442	5	21650893	2.19e-05	0.595236	0.09	9.8	0.08	A	G	intergenic_region																	215	0.0551478	0.142523	1506.3
Cd leaf	443	4	37785311	2.19e-05	0.461283	0.09	11	0.07	C	A	intergenic_region; upstream_gene_variant	343		Medtr4g094345	integral component of membrane, membrane, transmembrane transport, transmembrane transporter activity	MtN21-like protein, putative	0	0	0	0	0	3.07117	AT1G65230.1	0.006	41	Uncharacterized conserved protein (DUF2358)		215	0.0430196	0.131213	4203.66
Cd leaf	444	1	29169890	2.21e-05	0.410145	0.09	16.9	0.03	C	T	intergenic_region																	215	0.043701	0.131878	1838.28
Cd leaf	445	5	36447629	2.22e-05	0.595236	0.09	9.6	0.08	C	T	intergenic_region																	215	0.0551478	0.142383	685.99
Cd leaf	446	4	38004211	2.23e-05	0.461283	0.09	14.2	0.03	C	T	intergenic_region																	215	0.0430196	0.131038	1782.08
Cd leaf	447	8	20084232	2.23e-05	0.668277	0.09	16.3	0.03	T	C	intron_variant			Medtr8te058650														215	0.0485654	0.13603	172.86
Cd leaf	448	1	8632104	2.24e-05	0.410145	0.09	18.2	0.02	G	A	intergenic_region; upstream_gene_variant	532		Medtr1g026490	ATP binding, ATP-dependent DNA helicase activity, ATP-dependent helicase activity, DNA binding, DNA duplex unwinding, helicase activity, hydrolase activity, hydrolase activity, acting on acid anhydrides, in phosphorus-containing anhydrides, nucleic acid binding, nucleobase-containing compound metabolic process, nucleotide binding	fanconi anemia group J-like protein	0.162844	1.62832	1.00791	0.515299	0.831176	0.789577	AT1G20720.1	0.0, 1.01e-33, 4.6	899, 147, 35.6	RAD3-like DNA-binding helicase protein		215	0.043701	0.13176	252.54
Cd leaf	449	1	2415485	2.24e-05	0.410145	0.09	18.1	0.02	G	A	downstream_gene_variant; intergenic_region	325		Medtr1te012320														215	0.043701	0.131734	388.52
Cd leaf	450	1	41802543	2.24e-05	0.410145	0.09	12.4	0.04	C	T	intergenic_region																	215	0.043701	0.131717	232.95
Cd leaf	451	4	2856509	2.25e-05	0.461283	0.09	18.3	0.02	A	C	intergenic_region																	215	0.0430196	0.130964	297.14
Cd leaf	452	2	2617300	2.25e-05	0.603749	0.09	10.1	0.07	A	G	missense_variant	aAc/aGc	N258S	Medtr2te011020														215	0.0308324	0.119915	587
Cd leaf	453	7	43543363	2.25e-05	0.617891	0.09	8.8	0.11	C	G	intergenic_region																	215	0.0413366	0.129374	3315.17
Cd leaf	454	3	1733445	2.26e-05	0.61871	0.09	9.6	0.18	G	A	intergenic_region																	215	0.0643474	0.150234	5868.49
Cd leaf	455	3	52293877	2.26e-05	0.61871	0.09	16.5	0.03	T	A	intergenic_region																	215	0.0643474	0.150223	95.82
Cd leaf	456	2	12665469	2.27e-05	0.603749	0.09	16.5	0.02	T	A	intron_variant			Medtr2g033370		hypothetical protein	0	0.147352	0	0	0	0.21746	AT5G55875.1	0.92	33.7	transposable element gene		215	0.0308324	0.119845	39.94
Cd leaf	457	2	12665441	2.27e-05	0.603749	0.09	16.5	0.02	G	A	intron_variant			Medtr2g033370		hypothetical protein	0	0.147352	0	0	0	0.21746	AT5G55875.1	0.92	33.7	transposable element gene		215	0.0308324	0.119845	100.51
Cd leaf	458	4	13888213	2.28e-05	0.461283	0.09	18.1	0.03	T	G	intergenic_region																	215	0.0430196	0.130832	587.35
Cd leaf	459	6	6199484	2.29e-05	0.714	0.09	16.7	0.03	C	A	intergenic_region																	215	0.037254	0.125502	134.35
Cd leaf	460	6	6201206	2.29e-05	0.714	0.09	16.7	0.03	G	T	intergenic_region; upstream_gene_variant	801		Medtr6te016485														215	0.037254	0.125502	1342.18
Cd leaf	461	8	34571674	2.31e-05	0.675665	0.09	10.4	0.2	T	C	intron_variant			Medtr8g080380	integral component of membrane, membrane, peptidase activity, signal peptidase complex, signal peptide processing	microsomal signal peptidase 12 kDa protein	2.54972	6.19171	4.65545	11.8334	11.062	5.69761	AT2G22425.2	3.46e-36	152	Microsomal signal peptidase 12 kDa subunit (SPC12)		215	0.0485654	0.13572	2237.96
Cd leaf	462	7	8793408	2.31e-05	0.617891	0.09	16.7	0.02	C	T	synonymous_variant	Ctg/Ttg	L155	Medtr7g026500		F-box/RNI/FBD-like domain protein	0	0	0	0	0	0	AT5G41630.1	1.3e-07	59	F-box/RNI-like superfamily protein		215	0.0413366	0.129134	143.22
Cd leaf	463	6	34359573	2.32e-05	0.714	0.09	13.5	0.04	C	T	downstream_gene_variant; intergenic_region	811		Medtr6g090405	DNA binding	myb transcription factor	0	0.152562	0	0	0.170352	0	AT2G36890.1	3.05e-70	266	Duplicated homeodomain-like superfamily protein		215	0.037254	0.125374	558.59
Cd leaf	464	4	4003777	2.33e-05	0.461283	0.09	15	0.03	G	A	intron_variant			Medtr4g014300	ADP binding, defense response, integral component of membrane, membrane, signal transduction	disease resistance protein (TIR-NBS-LRR class), putative	0	0	0	0.649741	1.47772	0						215	0.0430196	0.130625	18358.6
Cd leaf	465	5	3564748	2.33e-05	0.595236	0.09	13.4	0.03	A	G	intergenic_region; upstream_gene_variant	370		Medtr5g012050		TPR protein	0.75813	1.57803	0.502752	0.942462	0.932844	0.958933	AT4G12400.2	4.8e-31	136	stress-inducible protein, putative		215	0.0551478	0.141929	200.96
Cd leaf	466	3	52403816	2.33e-05	0.62661	0.09	15.7	0.03	C	T	intron_variant			Medtr3g111980		allergenic isoflavone reductase-like protein Bet protein	170.285	173.022	467.689	36.3627	173.496	1080.3	AT1G75280.1	1.81e-118	426	NmrA-like negative transcriptional regulator family protein		215	0.0643474	0.149959	541.67
Cd leaf	467	5	5101288	2.33e-05	0.595236	0.09	14.7	0.03	A	G	intergenic_region																	215	0.0551478	0.141906	1316.8
Cd leaf	468	4	10779027	2.33e-05	0.461283	0.09	16.5	0.02	C	T	intergenic_region																	215	0.0430196	0.130596	293.7
Cd leaf	469	1	21143008	2.33e-05	0.416121	0.09	16.4	0.02	G	A	intron_variant			Medtr1te052265														215	0.043701	0.131336	4355.41
Cd leaf	470	1	21143022	2.33e-05	0.416121	0.09	16.4	0.02	G	A	intron_variant			Medtr1te052265														215	0.043701	0.131336	4694.22
Cd leaf	471	6	17279910	2.34e-05	0.714	0.09	-8.8	0.44	T	C	intergenic_region; upstream_gene_variant	760		Medtr6g047900		Leginsulin/Albumin-1	0	0	0	0.392989	7.6067	0	AT4G06644.1	0.011	41	transposable element gene		215	0.037254	0.125309	98.34
Cd leaf	472	7	17736644	2.35e-05	0.617891	0.09	17.7	0.02	T	A	downstream_gene_variant; intergenic_region	179; 203		Medtr7g050810; Medtr7g050815	extracellular space	serpin-like protein; hypothetical protein	0	0	0	0	0	0.251524; 0.0	AT1G47710.1; AT2G26390.1	1.71e-50; 0.020	201; 39.2	Serine protease inhibitor (SERPIN) family protein		215	0.0413366	0.128976	50.73
Cd leaf	473	1	8838679	2.38e-05	0.418556	0.09	16.4	0.02	A	G	downstream_gene_variant; intergenic_region	12; 858		Medtr1te026900; Medtr1g026910	integral component of membrane, membrane	sulfite exporter TauE/SafE family protein	19.5437	5.58514	5.06416	1.54115	4.83056	4.21802	AT2G25737.1	1.69e-76	288	Sulfite exporter TauE/SafE family protein		215	0.043701	0.131161	198.37
Cd leaf	474	7	562056	2.38e-05	0.617891	0.09	20.2	0.02	A	T	intergenic_region																	215	0.0413366	0.128828	709.38
Cd leaf	475	2	24664954	2.38e-05	0.603749	0.09	15.5	0.03	A	G	3_prime_UTR_variant; downstream_gene_variant; intron_variant	167; 227		Medtr2g059890		rhodanese/cell cycle control phosphatase superfamily protein	0.110522	0	0	12.6438	9.97941	0	AT2G21045.1	1.4e-39	163	Rhodanese/Cell cycle control phosphatase superfamily protein		215	0.0308324	0.119347	312.68
Cd leaf	476	2	24651749	2.38e-05	0.603749	0.09	15.5	0.03	C	A	intergenic_region																	215	0.0308324	0.119347	267.98
Cd leaf	477	3	32813020	2.38e-05	0.632396	0.09	10.6	0.07	G	A	downstream_gene_variant; missense_variant	78; 929; aCt/aTt	T22I	Medtr3g072883; Medtr3g072890; Medtr3g072880	helicase activity	hypothetical protein; PIF1 helicase, putative	0	0	0	0	0	0	AT4G39520.1; AT5G07135.1; AT3G42100.1	1.1; 2.11e-14; 5.01e-14	33.7; 78.8	GTP-binding protein-related; pre-tRNA; transposable element gene		215	0.0643474	0.149731	2552.65
Cd leaf	478	2	28034705	2.39e-05	0.603749	0.09	-7.1	0.41	C	T	intergenic_region; upstream_gene_variant	25		Medtr2te067060														215	0.0308324	0.119327	36048.4
Cd leaf	479	4	56205651	2.39e-05	0.461283	0.09	13	0.04	A	G	intergenic_region																	215	0.0430196	0.130349	419.53
Cd leaf	480	4	54825435	2.4e-05	0.461283	0.09	13.6	0.03	A	T	synonymous_variant	gtA/gtT	V11	Medtr4te131430														215	0.0430196	0.130307	250.8
Cd leaf	481	4	54825445	2.4e-05	0.461283	0.09	13.6	0.03	G	A	missense_variant	Gtt/Att	V15I	Medtr4te131430														215	0.0430196	0.130307	196.5
Cd leaf	482	1	36226928	2.41e-05	0.418588	0.09	16.2	0.03	G	T	5_prime_UTR_variant	7		Medtr1g081420	catalytic activity, hydrolase activity, zinc ion binding	cytidine/deoxycytidylate deaminase family protein	0.564972	0.484224	0.524523	0	0.18023	0.476409	AT5G28050.2	1.41e-29	131	Cytidine/deoxycytidylate deaminase family protein		215	0.043701	0.131044	833.02
Cd leaf	483	8	36281262	2.42e-05	0.688991	0.09	14.8	0.03	T	C	intron_variant			Medtr8g087740	ATP binding, integral component of membrane, kinase activity, membrane, phosphorylation, protein kinase activity, protein phosphorylation	LRR receptor-like Serine/Threonine-kinase RFK1, putative	0.991899	2.90218	3.93758	0	0.458267	3.80712	AT1G29750.2	6.81e-111, 4.32e-31	403, 138	receptor-like kinase in flowers 1		215	0.0485654	0.135268	236.19
Cd leaf	484	7	20145412	2.44e-05	0.617891	0.09	17.3	0.02	G	A	intergenic_region; upstream_gene_variant	595		Medtr7g056577	integral component of membrane	transmembrane protein, putative	0	0	0	0	0	0	AT3G14900.1	0.003	42.8	unknown protein, FUNCTIONS IN: molecular_function unknown, INVOLVED IN: embryo development, LOCATED IN: chloroplast, EXPRESSED IN: 19 plant structures, EXPRESSED DURING: 13 growth stages, Has 17135 Blast hits to 10204 proteins in 644 species: Archae - 47, Bacteria - 1684, Metazoa - 5536, Fungi - 2506, Plants - 1043, Viruses - 361, Other Eukaryotes - 5958 (source: NCBI BLink).		215	0.0413366	0.128609	249.8
Cd leaf	485	7	11927622	2.45e-05	0.617891	0.09	16.9	0.03	G	T	downstream_gene_variant; missense_variant	714; caC/caA	H5Q	Medtr7te033340; Medtr7te033335														215	0.0413366	0.128574	592.19
Cd leaf	486	6	31088586	2.45e-05	0.714	0.09	15.1	0.03	C	G	intron_variant			Medtr6g083130		hypothetical protein	0	0	0	0	0	0	AT5G53640.1	1.2	35.6	CONTAINS InterPro DOMAIN/s: F-box domain, cyclin-like (InterPro:IPR001810), FBD (InterPro:IPR013596), FBD-like (InterPro:IPR006566), F-box domain, Skp2-like (InterPro:IPR022364), Leucine-rich repeat 2 (InterPro:IPR013101), BEST Arabidopsis thaliana protein match is: F-box/RNI-like/FBD-like domains-containing protein (TAIR:AT5G53635.1), Has 1807 Blast hits to 1807 proteins in 277 species: Archae -…		215	0.037254	0.124844	2338.35
Cd leaf	487	8	24652266	2.45e-05	0.688991	0.09	10	0.07	T	A	intergenic_region																	215	0.0485654	0.135115	193.16
Cd leaf	488	5	21389477	2.46e-05	0.595236	0.09	8	0.15	T	C	intergenic_region																	215	0.0551478	0.141401	15481.1
Cd leaf	489	2	37214562	2.47e-05	0.611989	0.09	11.9	0.06	G	A	intergenic_region																	215	0.0308324	0.11901	2912.48
Cd leaf	490	5	26440554	2.47e-05	0.595236	0.09	16.1	0.02	A	T	intergenic_region; upstream_gene_variant	574		Medtr5g063740	integral component of membrane, membrane	receptor-like protein	0.0347224	1.66655	1.38617	0.164811	0.431991	2.59124	AT5G25910.1	0.000582	48.2	receptor like protein 52		215	0.0551478	0.141341	205.5
Cd leaf	491	5	24421922	2.48e-05	0.595236	0.09	18.2	0.02	G	A	downstream_gene_variant; intergenic_region	899		Medtr5g059190		hypothetical protein	0	0	0	0	0	0	AT3G11030.1	0.021	42.8	TRICHOME BIREFRINGENCE-LIKE 32		215	0.0551478	0.141331	372.88
Cd leaf	492	4	10053196	2.48e-05	0.470382	0.09	11	0.06	G	A	intron_variant			Medtr4te029160														215	0.0430196	0.130004	3158.19
Cd leaf	493	8	6496105	2.5e-05	0.688991	0.09	16	0.03	C	T	synonymous_variant; upstream_gene_variant	gaC/gaT; 222	D95	Medtr8g018790	aminopeptidase activity, metallopeptidase activity, proteolysis, zinc ion binding	puromycin-sensitive aminopeptidase-like protein	1.43188	1.28393	18.3008	4.41787	7.08673	0.176105	AT4G33090.1	1.51e-99, 1.33e-11	365, 73.4	aminopeptidase M1		215	0.0485654	0.134946	46086.3
Cd leaf	494	5	21415318	2.52e-05	0.595236	0.09	9.6	0.09	C	G	intergenic_region																	215	0.0551478	0.141177	2892.73
Cd leaf	495	3	19688869	2.52e-05	0.648255	0.08	15	0.03	C	T	stop_gained	Caa/Taa	Q534*	Medtr3te050020														215	0.0643474	0.149209	104.97
Cd leaf	496	3	19688887	2.52e-05	0.648255	0.08	15	0.03	A	G	missense_variant	Atg/Gtg	M540V	Medtr3te050020														215	0.0643474	0.149209	95.77
Cd leaf	497	6	18042810	2.52e-05	0.714	0.09	7.2	0.18	G	A	intergenic_region																	215	0.037254	0.12456	1039.05
Cd leaf	498	7	44010626	2.54e-05	0.617891	0.09	16.8	0.03	T	C	intergenic_region																	215	0.0413366	0.128198	1147.99
Cd leaf	499	1	39198798	2.56e-05	0.439389	0.09	16	0.04	A	G	intergenic_region																	215	0.043701	0.130457	1462.19
Cd leaf	500	4	17308532	2.57e-05	0.476536	0.09	22.4	0.02	T	C	intron_variant; upstream_gene_variant	683		Medtr4te049280; Medtr4te049290														215	0.0430196	0.129649	460.78
Cd leaf	501	4	44428629	2.58e-05	0.476536	0.09	13.5	0.03	C	T	intron_variant			Medtr4g107410	RNA processing	WW domain-binding protein	3.33337	7.74674	8.74854	14.5035	4.47841	12.2434	AT5G62640.1	1.45e-84, 2.16e-44	315, 181	proline-rich family protein		215	0.0430196	0.129614	241.77
Cd leaf	502	2	21268296	2.59e-05	0.631373	0.09	16.7	0.03	A	G	intergenic_region; upstream_gene_variant	7		Medtr2g048300	integral component of membrane, membrane	DUF594 family protein	0	0	0	0	0.0562944	0	AT5G09805.1	0.2	39.2	inflorescence deficient in abscission (IDA)-like 3		215	0.0308324	0.118522	472.64
Cd leaf	503	3	43898059	2.59e-05	0.648255	0.08	11.4	0.06	C	T	5_prime_UTR_premature_start_codon_gain_variant; 5_prime_UTR_variant; upstream_gene_variant	745; 515		Medtr3te096060; Medtr3g096050	O-methyltransferase activity, methylation, methyltransferase activity, transferase activity	caffeic acid O-methyltransferase	6.20705	1.3969	0.960056	129.786	158.179	1.06788	AT3G53130.1	2.92e-34	147	Cytochrome P450 superfamily protein		215	0.0643474	0.148929	131.43
Cd leaf	504	4	23522057	2.6e-05	0.476536	0.09	17.4	0.02	G	A	intron_variant			Medtr4g063500		dessication-induced 1VOC superfamily protein	1.9756	0.338631	19.6213	0.31256	0	1.62491	AT1G07645.1	2.01e-50	199	dessication-induced 1VOC superfamily protein		215	0.0430196	0.129549	195.35
Cd leaf	505	3	31488313	2.61e-05	0.648255	0.08	20.4	0.02	C	T	downstream_gene_variant; intergenic_region	998		Medtr3te070260														215	0.0643474	0.148888	512.68
Cd leaf	506	5	12005797	2.61e-05	0.595236	0.09	15.2	0.03	A	G	intergenic_region																	215	0.0551478	0.140834	48.12
Cd leaf	507	6	12283480	2.61e-05	0.714	0.09	13.6	0.04	G	A	downstream_gene_variant; intergenic_region	981		Medtr6g034975	integral component of membrane, membrane	vacuolar iron transporter-like protein	4.06639	14.7451	1.74243	8.66084	13.471	2.90143	AT3G43630.1	1.29e-86	320	Vacuolar iron transporter (VIT) family protein		215	0.037254	0.124217	315.34
Cd leaf	508	3	10024713	2.62e-05	0.648255	0.08	16.5	0.02	C	T	intergenic_region																	215	0.0643474	0.148822	74.68
Cd leaf	509	7	18182490	2.63e-05	0.617891	0.09	16.1	0.02	A	C	intron_variant			Medtr7te051810														215	0.0413366	0.127858	175.45
Cd leaf	510	1	31585965	2.64e-05	0.449472	0.09	17.7	0.03	A	C	downstream_gene_variant; intergenic_region	213		Medtr1g071250	integral component of membrane, membrane	transmembrane protein, putative	0	0	0	0	0	0	AT3G56800.1	0.51	35.6	calmodulin 3		215	0.043701	0.130122	1234.74
Cd leaf	511	8	36630845	2.69e-05	0.719003	0.09	14.6	0.05	T	C	intergenic_region																	215	0.0485654	0.134247	2140.08
Cd leaf	512	3	11257304	2.69e-05	0.655131	0.08	17.3	0.02	G	A	intergenic_region																	215	0.0643474	0.148587	435.08
Cd leaf	513	1	52308463	2.69e-05	0.449747	0.09	15.5	0.03	A	T	intergenic_region																	215	0.043701	0.129956	676.87
Cd leaf	514	3	15264900	2.72e-05	0.655131	0.08	17.9	0.02	A	T	intergenic_region; upstream_gene_variant	736		Medtr3te046250														215	0.0643474	0.148465	1139.02
Cd leaf	515	6	19773031	2.73e-05	0.714	0.09	17.3	0.04	C	T	intergenic_region																	215	0.037254	0.1238	1427.66
Cd leaf	516	6	24461946	2.74e-05	0.714	0.09	9.6	0.08	T	C	intron_variant			Medtr6g066080		hypothetical protein	13.2027	15.0876	28.6007	31.3335	25.2705	11.1331	AT1G23090.1	0.71	33.7	sulfate transporter 91		215	0.037254	0.123765	11445.1
Cd leaf	517	6	24315774	2.74e-05	0.714	0.09	12.7	0.06	T	C	intergenic_region																	215	0.037254	0.123743	1137.23
Cd leaf	518	8	24946235	2.75e-05	0.719003	0.09	13	0.04	G	A	intron_variant; upstream_gene_variant	995		Medtr8g468790; Medtr8te468800		hypothetical protein	0	0	0	0	0	0	AT1G58190.2	0.12	37.4	receptor like protein 9		215	0.0485654	0.134028	502.18
Cd leaf	519	4	37916218	2.75e-05	0.498333	0.09	13.4	0.04	C	T	downstream_gene_variant; intergenic_region	668		Medtr4te094408														215	0.0430196	0.129007	520.01
Cd leaf	520	1	35406100	2.75e-05	0.449747	0.09	22.8	0.02	C	T	5_prime_UTR_variant; upstream_gene_variant	169; 941		Medtr1g079730; Medtr1te079680		carboxyl-terminal peptidase	0.411656	2.42564	0.668822	31.548	1.77283	0.650863	AT5G18460.1	0	704	Protein of Unknown Function (DUF239)		215	0.043701	0.129752	786.1
Cd leaf	521	7	46437652	2.75e-05	0.617891	0.09	14.6	0.06	G	A	intergenic_region																	215	0.0413366	0.127416	2268.42
Cd leaf	522	1	10106402	2.76e-05	0.449747	0.09	13.5	0.03	G	T	intergenic_region; upstream_gene_variant	657		Medtr1g029440	integral component of membrane, membrane	transmembrane protein, putative	10.3085	11.009	15.4192	5.82499	34.999	4.96722	AT1G31130.1	1.23e-19	98.7	unknown protein, FUNCTIONS IN: molecular_function unknown, INVOLVED IN: biological_process unknown, LOCATED IN: cellular_component unknown, EXPRESSED IN: 23 plant structures, EXPRESSED DURING: 13 growth stages, BEST Arabidopsis thaliana protein match is: unknown protein (TAIR:AT4G19950.1), Has 246 Blast hits to 244 proteins in 29 species: Archae - 2, Bacteria - 16, Metazoa - 0, Fungi - 0, Plants …		215	0.043701	0.129718	883.26
Cd leaf	523	8	16788368	2.76e-05	0.719003	0.09	-6.4	0.3	A	T	intergenic_region																	215	0.0485654	0.133982	815.5
Cd leaf	524	5	41138719	2.76e-05	0.595236	0.09	9.6	0.07	T	A	downstream_gene_variant; intergenic_region	707		Medtr5g094180	ATP synthesis coupled electron transport, NADH dehydrogenase (ubiquinone) activity, integral component of membrane, membrane, oxidation-reduction process, oxidoreductase activity, acting on NAD(P)H, quinone or similar compound as acceptor	NADH-ubiquinone/plastoquinone (complex I) protein	0	0	0	0	0	0	ATCG01050.1	3.43e-110	398	NADH-Ubiquinone/plastoquinone (complex I) protein		215	0.0551478	0.140283	831.56
Cd leaf	525	1	19845760	2.77e-05	0.449747	0.09	14.7	0.03	G	A	downstream_gene_variant; intergenic_region	86		Medtr1te050410														215	0.043701	0.129675	773.52
Cd leaf	526	4	41024197	2.81e-05	0.503684	0.09	13.5	0.03	A	T	5_prime_UTR_variant; downstream_gene_variant; upstream_gene_variant	1; 121; 866; 870		Medtr4te099090; Medtr4g099080; Medtr4g099070		hypothetical protein; electron carrier/iron ion-binding protein, putative	0.0; 2.07628	0.0; 6.22865	0.0; 4.81918	0.0; 4.59923	0.0; 5.21619	0.0; 4.26761	AT3G04520.2; AT1G32730.1	0.052; 4.96e-25	37.4; 116	threonine aldolase 2; unknown protein, LOCATED IN: chloroplast, EXPRESSED IN: 12 plant structures, EXPRESSED DURING: 6 growth stages, CONTAINS InterPro DOMAIN/s: Protein of unknown function DUF702 (InterPro:IPR007818), Has 120 Blast hits to 118 proteins in 39 species: Archae - 0, Bacteria - 8, Metazoa - 63, Fungi - 4, Plants - 33, Viruses - 0, Other Eukaryotes - 12 (source: NCBI BLink).		215	0.0430196	0.128797	89.5
Cd leaf	527	2	19901113	2.81e-05	0.673012	0.09	11.2	0.1	A	T	intron_variant			Medtr2g045295														215	0.0308324	0.117716	1028.45
Cd leaf	528	5	9200348	2.82e-05	0.595236	0.08	16.3	0.03	C	T	intergenic_region																	215	0.0551478	0.140074	356.18
Cd leaf	529	6	10287969	2.83e-05	0.714	0.09	13.5	0.04	G	C	intergenic_region																	215	0.037254	0.123459	454.99
Cd leaf	530	6	10288865	2.83e-05	0.714	0.09	13.5	0.04	G	A	intergenic_region																	215	0.037254	0.123459	104.97
Cd leaf	531	1	8632643	2.83e-05	0.455013	0.09	17.8	0.02	C	T	intergenic_region																	215	0.043701	0.129454	449.89
Cd leaf	532	5	22174055	2.87e-05	0.595236	0.08	14.1	0.03	C	T	intron_variant			Medtr5te053860														215	0.0551478	0.139914	122.65
Cd leaf	533	7	30819580	2.9e-05	0.617891	0.09	16.2	0.02	T	G	intergenic_region; upstream_gene_variant	719		Medtr7g080900	metabolic process, transferase activity, transferase activity, transferring glycosyl groups, transferase activity, transferring hexosyl groups	UDP-glucosyltransferase family protein	0.152592	0.130783	1.41667	3.01785	6.79057	0	AT1G24100.1	8.83e-17	89.7	UDP-glucosyl transferase 74B1		215	0.0413366	0.126929	275.49
Cd leaf	534	4	48319243	2.9e-05	0.514662	0.09	18.8	0.02	C	T	intergenic_region; upstream_gene_variant	249; 305; 327		Medtr4g116570; Medtr4g116580	nucleic acid binding	D111/G-patch domain protein; hypothetical protein	12.4145; 0.0	14.0154; 0.0	24.5596; 0.0	23.5843; 0.0	18.439; 0.0	12.1676; 0.0	AT3G09850.1; AT3G08840.3	9.14e-64, 2.62e-26; 0.17	246, 122; 37.4	D111/G-patch domain-containing protein; D-alanine--D-alanine ligase family		215	0.0430196	0.128483	468.16
Cd leaf	535	7	33636767	2.91e-05	0.617891	0.09	15.9	0.03	G	A	intergenic_region; upstream_gene_variant	123		Medtr7te086600														215	0.0413366	0.126893	298.11
Cd leaf	536	1	15011781	2.92e-05	0.461773	0.09	12.5	0.07	G	A	synonymous_variant	aaG/aaA	K830	Medtr1g040545	ATP binding, integral component of membrane, kinase activity, membrane, nucleotide binding, phosphorylation, protein kinase activity, protein phosphorylation	LRR receptor-like kinase family protein	3.03277	0.934586	0.284728	0	0.22828	0.560322	AT4G08850.1	8.31e-34, 1.16e-06, 4.92e-05	147, 57.2, 51.8	Leucine-rich repeat receptor-like protein kinase family protein		215	0.043701	0.12916	3291.14
Cd leaf	537	8	28868916	2.92e-05	0.730778	0.08	11.7	0.06	C	T	intergenic_region; upstream_gene_variant	203		Medtr8g069000		fasciclin-like arabinogalactan protein, putative	2.13668	0	0	0	0	0	AT3G11820.1	0.26	35.6	syntaxin of plants 121		215	0.0485654	0.133424	581.06
Cd leaf	538	8	4746472	2.93e-05	0.730778	0.08	13.8	0.04	C	T	downstream_gene_variant; intergenic_region	13; 595		Medtr8te014850; Medtr8g014840		carbohydrate-binding protein of the ER protein	0	0	0	0	0	0	AT2G19210.1	1.08e-07, 0.029	59.0, 41.0	Leucine-rich repeat transmembrane protein kinase protein		215	0.0485654	0.133401	633.45
Cd leaf	539	7	41805291	2.93e-05	0.617891	0.09	19.5	0.02	A	G	intron_variant; splice_region_variant			Medtr7g103360		hypothetical protein	0	0	0	0.0761733	0	0	AT3G21270.1	0.44	37.4	DOF zinc finger protein 2		215	0.0413366	0.126809	1036.18
Cd leaf	540	1	51726856	2.94e-05	0.461773	0.09	16.8	0.03	T	C	downstream_gene_variant; intergenic_region	825		Medtr1g114580		hypothetical protein	0	7.98102	0	3.68328	53.4701	11.7783	AT1G79990.4	0.052	37.4	structural molecules		215	0.043701	0.1291	496.45
Cd leaf	541	7	12127299	2.94e-05	0.617891	0.09	18.3	0.02	A	T	intergenic_region; upstream_gene_variant	220		Medtr7te033520														215	0.0413366	0.126774	198.71
Cd leaf	542	3	38675419	2.95e-05	0.672991	0.08	16.1	0.03	A	T	5_prime_UTR_variant; upstream_gene_variant	1594; 24		Medtr3g085570		kelch repeat F-box protein	38.3835	45.154	54.6882	13.2983	24.6332	22.4664	AT1G67480.2	4.21e-102	372	Galactose oxidase/kelch repeat superfamily protein		215	0.0643474	0.147709	326.24
Cd leaf	543	3	38551087	2.95e-05	0.672991	0.08	16.1	0.03	C	T	intergenic_region																	215	0.0643474	0.147709	200.29
Cd leaf	544	3	38551053	2.95e-05	0.672991	0.08	16.1	0.03	A	G	intergenic_region																	215	0.0643474	0.147709	326.25
Cd leaf	545	8	18863879	2.96e-05	0.730778	0.08	15.4	0.03	T	A	intergenic_region																	215	0.0485654	0.133305	308.32
Cd leaf	546	6	34189846	2.96e-05	0.714	0.09	11.2	0.06	C	T	intergenic_region; upstream_gene_variant	188		Medtr6g090060		DUF1005 family protein	0	2.83998	2.17153	0.719581	10.9436	1.7258	AT4G29310.1	1.47e-89	331	Protein of unknown function (DUF1005)		215	0.037254	0.122991	100.2
Cd leaf	547	3	22758761	2.97e-05	0.672991	0.08	16.5	0.04	A	G	intergenic_region																	215	0.0643474	0.147659	1188.08
Cd leaf	548	5	14619101	2.99e-05	0.595236	0.08	14.9	0.03	T	G	intergenic_region; upstream_gene_variant	765		Medtr5g033860		F-box/kelch-repeat plant protein, putative	0	0	0	2.35588	0	1.2556	AT5G28230.1	0.008	41	pseudogene, similar to glucose-6-phosphate/phosphate-translocator precursor, contains similarity to glucose-6-phosphate/phosphate-translocator precursors, blastp match of 78% identity and 1.6e-75 P-value to GP|2997591|gb|AAC08525.1||AF020814 glucose-6-phosphate/phosphate-translocator precursor {Pisum sativum}		215	0.0551478	0.139532	325.65
Cd leaf	549	5	21390211	3.01e-05	0.595236	0.08	8.5	0.14	C	G	intergenic_region																	215	0.0551478	0.139451	36992.2
Cd leaf	550	5	21390276	3.01e-05	0.595236	0.08	8.5	0.14	T	C	intergenic_region																	215	0.0551478	0.139451	34161.2
Cd leaf	551	4	7084004	3.01e-05	0.528758	0.09	17	0.03	G	A	intergenic_region; upstream_gene_variant	304		Medtr4g021590	integral component of membrane, membrane	transmembrane protein, putative	0	0	0	0	0	0	AT2G09920.1	0.23	35.6	transposable element gene		215	0.0430196	0.128118	532.88
Cd leaf	552	3	45220566	3.01e-05	0.672991	0.08	15.6	0.03	C	T	intergenic_region																	215	0.0643474	0.147518	264.82
Cd leaf	553	1	51844437	3.01e-05	0.463907	0.09	18.9	0.02	A	G	intergenic_region																	215	0.043701	0.128858	1075.94
Cd leaf	554	1	35927316	3.02e-05	0.463907	0.09	15.3	0.03	T	A	5_prime_UTR_variant	104		Medtr1g080770	prefoldin complex, protein folding, unfolded protein binding	prefoldin	33.3981	80.5648	50.8865	27.4862	60.961	58.4264	AT1G08780.1	1.12e-46	187	ABI3-interacting protein 3		215	0.043701	0.128849	513.49
Cd leaf	555	5	25045451	3.02e-05	0.595236	0.08	15.2	0.03	A	G	downstream_gene_variant; intergenic_region	513		Medtr5g060500		hypothetical protein	0	0	0	0	0	0	AT5G27330.1	0.037	39.2	Prefoldin chaperone subunit family protein		215	0.0551478	0.139435	912.84
Cd leaf	556	6	20052492	3.02e-05	0.714	0.09	12.8	0.04	T	C	downstream_gene_variant; intergenic_region	163		Medtr6g055870		hypothetical protein	0	0	0	0	0	0	AT5G32071.1	0.48	35.6	transposable element gene		215	0.037254	0.122811	298.63
Cd leaf	557	3	14070897	3.02e-05	0.672991	0.08	13.6	0.05	A	C	intergenic_region; upstream_gene_variant	142		Medtr3g040140		hypothetical protein	0	0	0	0	0	0	AT5G41910.1	0.029	41	Mediator complex, subunit Med10		215	0.0643474	0.14748	1343.46
Cd leaf	558	6	13335186	3.04e-05	0.714	0.09	16.8	0.03	G	A	intron_variant; upstream_gene_variant	221		Medtr6g037470; Medtr6g037460		hypothetical protein	0.0; 0.432814	0	0	0	0	0	AT5G44150.1; AT5G63060.1	0.77; 3.72e-09	35.6; 62.6	unknown protein, FUNCTIONS IN: molecular_function unknown, INVOLVED IN: biological_process unknown, LOCATED IN: chloroplast, EXPRESSED IN: 18 plant structures, EXPRESSED DURING: 13 growth stages, Has 35333 Blast hits to 34131 proteins in 2444 species: Archae - 798, Bacteria - 22429, Metazoa - 974, Fungi - 991, Plants - 531, Viruses - 0, Other Eukaryotes - 9610 (source: NCBI BLink).; Sec14p-like p…		215	0.037254	0.122749	1294.03
Cd leaf	559	5	21484376	3.04e-05	0.595236	0.08	8.9	0.13	T	G	intergenic_region																	215	0.0551478	0.139356	58260.5
Cd leaf	560	6	16468889	3.05e-05	0.714	0.09	15.4	0.03	C	T	missense_variant; splice_region_variant	Gat/Aat	D190N	Medtr6te045557														215	0.037254	0.122719	521.41
Cd leaf	561	6	18968811	3.05e-05	0.714	0.09	14	0.05	A	C	intergenic_region																	215	0.037254	0.122706	1743.38
Cd leaf	562	5	40944354	3.05e-05	0.595236	0.08	9.6	0.07	C	T	intergenic_region; upstream_gene_variant	835		Medtr5g093780		Lipid transfer protein	0	0	0	0	0	7.67301	AT5G18270.2	1.4	33.7	Arabidopsis NAC domain containing protein 87		215	0.0551478	0.139315	320.95
Cd leaf	563	7	14584147	3.05e-05	0.617891	0.09	14.8	0.04	C	T	intron_variant			Medtr7g039280		hypothetical protein	0	0	0	0	0	0	AT3G43955.1	0.002	44.6	transposable element gene		215	0.0413366	0.126412	2004.02
Cd leaf	564	7	38643063	3.06e-05	0.617891	0.09	11	0.08	T	G	synonymous_variant; upstream_gene_variant	gtT/gtG; 922	V473	Medtr7g096320; Medtr7g096330	heme binding, iron ion binding, oxidation-reduction process, oxidoreductase activity, acting on paired donors, with incorporation or reduction of molecular oxygen	cytochrome P450 family 94 protein; hypothetical protein	0.1278; 0.0	0.602438; 0.0	0.059325; 0.0	0.0; 0.351456	0.0611534; 0.0	0.646598; 0.0	AT2G27690.1; AT2G28580.1	1.65e-26, 2.62e-11; 0.012	122, 71.6; 41.0	cytochrome P450, family 94, subfamily C, polypeptide 1; Plant protein of unknown function (DUF247)		215	0.0413366	0.126402	9400.27
Cd leaf	565	5	32596774	3.06e-05	0.595236	0.08	9.9	0.07	A	G	intergenic_region																	215	0.0551478	0.139281	1794.46
Cd leaf	566	4	10651401	3.07e-05	0.531377	0.08	8.9	0.09	A	G	intergenic_region; upstream_gene_variant	414		Medtr4te031340														215	0.0430196	0.127936	1289.54
Cd leaf	567	7	16516488	3.08e-05	0.617891	0.08	11.3	0.06	G	A	intron_variant			Medtr7te046690														215	0.0413366	0.126333	1835.13
Cd leaf	568	4	49034463	3.09e-05	0.531377	0.08	8.6	0.2	C	T	missense_variant; upstream_gene_variant	gCt/gTt; 500	A518V	Medtr4g118350; Medtr4g118355	ATP binding, catalytic activity, kinase activity, phosphorylation, pyruvate metabolic process, pyruvate, phosphate dikinase activity, transferase activity, transferring phosphorus-containing groups; catalytic activity, kinase activity, phosphorylation, pyruvate metabolic process, pyruvate, phosphate dikinase activity, transferase activity, transferring phosphorus-containing groups	pyruvate orthophosphate dikinase	70.0824; 6.39171	10.9931; 1.32537	43.18; 4.68986	0.319943; 0.244665	0.331757; 0.0986612	3.87319; 2.21676	AT4G15530.3; AT4G15530.6	0.0; 3.53e-165	1040; 581	pyruvate orthophosphate dikinase		215	0.0430196	0.127866	53636
Cd leaf	569	7	44852795	3.09e-05	0.617891	0.08	16.3	0.02	C	T	downstream_gene_variant; intergenic_region	584; 703		Medtr7g109610; Medtr7g109600	hydrolase activity, peptidase activity, proteolysis, serine-type endopeptidase activity, serine-type peptidase activity; regulation of transcription, DNA-templated, sequence-specific DNA binding, transcription factor activity, sequence-specific DNA binding	ATP-dependent Clp protease proteolytic protein; WRKY family transcription factor	47.3575; 3.27743	34.3822; 3.01915	37.4206; 5.24924	11.4578; 6.93598	15.9585; 13.8003	28.8055; 0.310956	AT1G02560.1; AT1G30650.1	0.0; 2.45e-27	684; 123	nuclear encoded CLP protease 5; WRKY DNA-binding protein 14		215	0.0413366	0.126291	398.94
Cd leaf	570	7	45185934	3.12e-05	0.617891	0.08	17.7	0.02	C	T	downstream_gene_variant; intron_variant; upstream_gene_variant	876; 189		Medtr7te110250; Medtr7g110260; Medtr7te110240		transducin/WD-like repeat-protein	1.4626	8.28523	3.77661	3.00108	6.34254	3.78669	AT4G01860.2	5.88e-107, 2.68e-35, 5.90e-12, 1.30e-07, 1.5	390, 152, 75.2, 60.8, 37.4	Transducin family protein / WD-40 repeat family protein		215	0.0413366	0.126203	57.12
Cd leaf	571	4	44662532	3.14e-05	0.531767	0.08	17.3	0.02	A	T	downstream_gene_variant; intron_variant	142		Medtr4te107770; Medtr4g107765		hypothetical protein	0	0	0	0	0	0	AT5G03290.1	2	31.9	isocitrate dehydrogenase V		215	0.0430196	0.127706	213.97
Cd leaf	572	3	19860056	3.14e-05	0.68276	0.08	16	0.02	T	C	downstream_gene_variant; intergenic_region	690		Medtr3te050413														215	0.0643474	0.147113	2038.34
Cd leaf	573	3	19860071	3.14e-05	0.68276	0.08	16	0.02	A	G	downstream_gene_variant; intergenic_region	705		Medtr3te050413														215	0.0643474	0.147113	2594.66
Cd leaf	574	1	41297827	3.14e-05	0.478679	0.08	17.1	0.02	C	T	intergenic_region																	215	0.043701	0.128444	92.17
Cd leaf	575	6	12516488	3.15e-05	0.714	0.09	10.7	0.06	T	C	downstream_gene_variant; intergenic_region	365		Medtr6te035215														215	0.037254	0.122399	1046.61
Cd leaf	576	4	1928700	3.16e-05	0.531767	0.08	9	0.12	A	T	missense_variant	gaT/gaA	D652E	Medtr4te009400														215	0.0430196	0.127659	4543.59
Cd leaf	577	6	18074915	3.16e-05	0.714	0.09	16.8	0.02	G	T	intergenic_region																	215	0.037254	0.122357	75.61
Cd leaf	578	6	18106177	3.16e-05	0.714	0.09	16.8	0.02	A	G	downstream_gene_variant; intergenic_region; upstream_gene_variant	695; 403		Medtr6g051965; Medtr6g051970	integral component of membrane, membrane; cytoplasm, intracellular protein transport	transmembrane protein, putative; coatomer subunit beta	0	0	0	0	0	0	AT5G34965.1; AT4G31480.2	0.067; 7.70e-07	37.4; 53.6	transposable element gene; Coatomer, beta subunit		215	0.037254	0.122357	1164.85
Cd leaf	579	5	26437021	3.17e-05	0.595236	0.08	20.1	0.02	G	A	synonymous_variant	Cta/Tta	L961	Medtr5g063740	integral component of membrane, membrane	receptor-like protein	0.0347224	1.66655	1.38617	0.164811	0.431991	2.59124	AT5G25910.1	0.000582	48.2	receptor like protein 52		215	0.0551478	0.138964	353.25
Cd leaf	580	8	36091749	3.17e-05	0.759776	0.08	14.6	0.03	C	A	intergenic_region; upstream_gene_variant	206; 880		Medtr8g087320; Medtr8te086940		hypothetical protein	2.28122	1.14052	1.05895	0.150388	0.727725	1.92363	AT2G40940.1	0.073	39.2	ethylene response sensor 1		215	0.0485654	0.132653	128.94
Cd leaf	581	2	8293582	3.17e-05	0.713936	0.09	17.4	0.03	A	G	intergenic_region																	215	0.0308324	0.116551	901.74
Cd leaf	582	8	39713014	3.19e-05	0.759776	0.08	21.9	0.02	A	C	downstream_gene_variant; intergenic_region	997		Medtr8g095030	ATP binding, integral component of membrane, kinase activity, membrane, nucleotide binding, phosphorylation, protein kinase activity, protein phosphorylation, protein serine/threonine kinase activity, transferase activity	LRR receptor-like kinase	7.86864	5.47031	3.90258	6.10272	9.40145	0.378706	AT5G63710.1	0	829	Leucine-rich repeat protein kinase family protein		215	0.0485654	0.132598	776.29
Cd leaf	583	5	30370493	3.2e-05	0.595236	0.08	10.5	0.06	A	G	intergenic_region																	215	0.0551478	0.138856	170.59
Cd leaf	584	5	21383324	3.2e-05	0.595236	0.08	9.4	0.12	T	C	missense_variant	aTa/aCa	I11T	Medtr5te048920														215	0.0551478	0.138852	62008.2
Cd leaf	585	6	9143669	3.21e-05	0.714	0.08	13.6	0.04	T	C	intergenic_region; upstream_gene_variant	809		Medtr6g027000	integral component of membrane, membrane	transmembrane protein, putative	0	0	0	0	0	0						215	0.037254	0.122215	1798.48
Cd leaf	586	7	29150649	3.21e-05	0.617891	0.08	12.7	0.05	C	T	intergenic_region																	215	0.0413366	0.125916	793.82
Cd leaf	587	6	17882982	3.22e-05	0.714	0.08	20.2	0.02	G	C	missense_variant	aGc/aCc	S29T	Medtr6g049360		hypothetical protein	0	0	0	0	0	0						215	0.037254	0.122195	819.7
Cd leaf	588	2	13646152	3.22e-05	0.713936	0.09	17.5	0.03	C	T	intergenic_region																	215	0.0308324	0.116387	541.58
Cd leaf	589	5	11938730	3.23e-05	0.595236	0.08	12	0.04	C	T	intergenic_region																	215	0.0551478	0.138771	142.84
Cd leaf	590	4	45126253	3.23e-05	0.533745	0.08	15.8	0.03	G	A	downstream_gene_variant; intergenic_region	275		Medtr4g108870	nucleic acid binding, transferase activity	ribonuclease H superfamily polynucleotidyl transferase	0.86815	1.96647	4.95112	4.36599	4.80699	3.21585	AT5G07710.1	5.59e-83, 2.09e-12	309, 75.2	Polynucleotidyl transferase, ribonuclease H-like superfamily protein		215	0.0430196	0.127428	550.91
Cd leaf	591	4	23603726	3.23e-05	0.533745	0.08	11.9	0.05	C	T	intergenic_region																	215	0.0430196	0.127427	559.6
Cd leaf	592	1	21133112	3.23e-05	0.48575	0.08	10.9	0.06	A	C	intergenic_region																	215	0.043701	0.128173	437.96
Cd leaf	593	2	31993955	3.24e-05	0.713936	0.09	18.2	0.02	G	T	intergenic_region																	215	0.0308324	0.116336	255.85
Cd leaf	594	2	8269860	3.24e-05	0.713936	0.09	16.7	0.02	C	T	intergenic_region																	215	0.0308324	0.116325	102.21
Cd leaf	595	1	29143223	3.26e-05	0.48575	0.08	17	0.02	A	C	intergenic_region																	215	0.043701	0.128102	971.12
Cd leaf	596	7	18460010	3.26e-05	0.617891	0.08	12.1	0.07	T	C	intergenic_region																	215	0.0413366	0.125784	1749.35
Cd leaf	597	8	40144565	3.26e-05	0.760413	0.08	14.9	0.05	G	A	intergenic_region																	215	0.0485654	0.132366	2241.68
Cd leaf	598	2	23061448	3.28e-05	0.713936	0.09	17.5	0.03	T	A	intron_variant			Medtr2g050190		hypothetical protein	0	0	0	0	0	0	AT3G22260.3	0.39	35.6	Cysteine proteinases superfamily protein		215	0.0308324	0.116221	525.32
Cd leaf	599	7	39581165	3.28e-05	0.617891	0.08	13.7	0.05	T	A	intergenic_region																	215	0.0413366	0.125722	84.48
Cd leaf	600	4	20808607	3.31e-05	0.535381	0.08	14.7	0.03	A	G	intergenic_region																	215	0.0430196	0.127214	272.47
Cd leaf	601	4	670460	3.31e-05	0.535381	0.08	11.7	0.04	A	T	intergenic_region																	215	0.0430196	0.127206	145.41
Cd leaf	602	3	15224215	3.31e-05	0.69437	0.08	9.7	0.07	T	C	intergenic_region																	215	0.0643474	0.146613	920.41
Cd leaf	603	5	18949110	3.32e-05	0.595236	0.08	16.2	0.03	T	A	downstream_gene_variant; intergenic_region	363; 535		Medtr5te043120; Medtr5g043110	RNA binding, exonuclease activity, exosome (RNase complex), nucleic acid phosphodiester bond hydrolysis	exosome complex exonuclease RRP40	5.97479	18.4513	10.4777	9.00304	7.17018	14.6348	AT4G32175.1	3.49e-107	389	PNAS-3 related		215	0.0551478	0.138521	956.65
Cd leaf	604	5	24769139	3.32e-05	0.595236	0.08	14.8	0.03	T	A	intergenic_region																	215	0.0551478	0.138514	129.37
Cd leaf	605	5	41452150	3.34e-05	0.595236	0.08	16.8	0.02	T	C	synonymous_variant	aaA/aaG	K598	Medtr5g094830	ATP binding, ATPase activity, ATPase activity, coupled to transmembrane movement of substances, integral component of membrane, membrane, nucleotide binding, transmembrane transport, transport	multidrug resistance protein ABC transporter family protein	2.15412	0.457166	1.9999	16.1159	10.288	0.467087	AT3G13080.1 ABCC3, ATMRP3, ATP-BINDING CASSETTE C3, MRP3, MULTIDRUG RESISTANCE PROTEIN 3, MULTIDRUG RESISTANCE-ASSOCIATED PROTEIN 3	0	2003	multidrug resistance-associated protein 3		215	0.0551478	0.138446	138.92
Cd leaf	606	5	41452129	3.34e-05	0.595236	0.08	16.8	0.02	C	T	synonymous_variant	gcG/gcA	A605	Medtr5g094830	ATP binding, ATPase activity, ATPase activity, coupled to transmembrane movement of substances, integral component of membrane, membrane, nucleotide binding, transmembrane transport, transport	multidrug resistance protein ABC transporter family protein	2.15412	0.457166	1.9999	16.1159	10.288	0.467087	AT3G13080.1 ABCC3, ATMRP3, ATP-BINDING CASSETTE C3, MRP3, MULTIDRUG RESISTANCE PROTEIN 3, MULTIDRUG RESISTANCE-ASSOCIATED PROTEIN 4	0	2003	multidrug resistance-associated protein 3		215	0.0551478	0.138446	106.32
Cd leaf	607	5	41452138	3.34e-05	0.595236	0.08	16.8	0.02	A	G	synonymous_variant	gaT/gaC	D602	Medtr5g094830	ATP binding, ATPase activity, ATPase activity, coupled to transmembrane movement of substances, integral component of membrane, membrane, nucleotide binding, transmembrane transport, transport	multidrug resistance protein ABC transporter family protein	2.15412	0.457166	1.9999	16.1159	10.288	0.467087	AT3G13080.1 ABCC3, ATMRP3, ATP-BINDING CASSETTE C3, MRP3, MULTIDRUG RESISTANCE PROTEIN 3, MULTIDRUG RESISTANCE-ASSOCIATED PROTEIN 5	0	2003	multidrug resistance-associated protein 3		215	0.0551478	0.138446	83.26
Cd leaf	608	1	51167348	3.35e-05	0.494193	0.08	11.2	0.07	T	C	intergenic_region																	215	0.043701	0.127836	2783.06
Cd leaf	609	6	19066118	3.35e-05	0.714	0.08	9.4	0.15	T	C	downstream_gene_variant; intergenic_region	753		Medtr6g053140	DNA binding	FAR1 DNA-binding domain protein	0	0	0	0	0	0	AT3G48190.1	0.78	35.6	ataxia-telangiectasia mutated		215	0.037254	0.121804	122132
Cd leaf	610	7	29713380	3.35e-05	0.617891	0.08	9.4	0.43	G	A	intergenic_region																	215	0.0413366	0.125506	267.36
Cd leaf	611	7	8785555	3.36e-05	0.617891	0.08	14.1	0.03	T	C	synonymous_variant	ccA/ccG	P236	Medtr7te026455														215	0.0413366	0.125478	962.35
Cd leaf	612	4	15677124	3.37e-05	0.53695	0.08	12.9	0.04	G	A	intergenic_region																	215	0.0430196	0.127034	1247.51
Cd leaf	613	3	18751394	3.37e-05	0.69437	0.08	11.5	0.05	C	T	missense_variant	gGt/gAt	G122D	Medtr3te451700														215	0.0643474	0.146452	1776.23
Cd leaf	614	5	21399464	3.37e-05	0.595236	0.08	8.8	0.13	A	G	intergenic_region																	215	0.0551478	0.138354	19937.8
Cd leaf	615	7	9958360	3.39e-05	0.617891	0.08	11	0.05	T	G	intergenic_region																	215	0.0413366	0.125409	913.02
Cd leaf	616	2	6480968	3.39e-05	0.713936	0.09	13.7	0.03	C	T	missense_variant	tCt/tTt	S229F	Medtr2g019680	ATP binding, chloroplast, nucleic acid binding	ycf2 domain protein	0	0	0	0	0	0	ATCG01280.1	6.91e-91, 5.69e-35	334, 149	Chloroplast Ycf2,ATPase, AAA type, core		215	0.0308324	0.115894	169.13
Cd leaf	617	2	1925633	3.4e-05	0.713936	0.09	17.9	0.02	G	A	intergenic_region																	215	0.0308324	0.115866	125.11
Cd leaf	618	1	11780318	3.4e-05	0.497067	0.08	14.7	0.03	C	A	missense_variant	ttG/ttT	L298F	Medtr1g032900		hypothetical protein	0	0	0	0	0	0	AT3G24830.1	0.16	39.2	Ribosomal protein L13 family protein		215	0.043701	0.127683	465.71
Cd leaf	619	7	13378316	3.4e-05	0.617891	0.08	13.6	0.05	T	A	downstream_gene_variant; intergenic_region	200		Medtr7te035235														215	0.0413366	0.125366	3178.32
Cd leaf	620	6	14793364	3.41e-05	0.714	0.08	13	0.04	G	A	synonymous_variant	aaG/aaA	K147	Medtr6g042710		hypothetical protein	0	0	0	0	0	0	AT3G56560.1	0.051	39.2	NAC domain containing protein 65		215	0.037254	0.121639	614.2
Cd leaf	621	6	24390680	3.42e-05	0.714	0.08	12.5	0.04	A	G	intron_variant			Medtr6g065930		hypothetical protein	0	0	0	0	0	0	AT1G17680.2	4.01e-05	50	tetratricopeptide repeat (TPR)-containing protein		215	0.037254	0.121613	500.77
Cd leaf	622	8	5543500	3.43e-05	0.760413	0.08	17.3	0.02	C	T	intergenic_region																	215	0.0485654	0.131886	174.07
Cd leaf	623	4	3913531	3.44e-05	0.53695	0.08	5.9	0.36	A	C	downstream_gene_variant; intergenic_region	106		Medtr4te014090														215	0.0430196	0.12684	20492
Cd leaf	624	3	15050965	3.44e-05	0.69437	0.08	14.7	0.03	T	C	intergenic_region																	215	0.0643474	0.146247	49.56
Cd leaf	625	7	45336352	3.45e-05	0.617891	0.08	20.8	0.02	C	A	intron_variant			Medtr7g110620		NEFA-interacting nuclear protein NIP30, putative	7.88611	10.753	16.307	10.4922	7.77587	8.91694						215	0.0413366	0.125239	1986.84
Cd leaf	626	7	45336348	3.45e-05	0.617891	0.08	20.8	0.02	A	T	intron_variant			Medtr7g110620		NEFA-interacting nuclear protein NIP30, putative	7.88611	10.753	16.307	10.4922	7.77587	8.91694						215	0.0413366	0.125239	1917.14
Cd leaf	627	8	34571655	3.45e-05	0.760413	0.08	9.9	0.2	G	A	intron_variant			Medtr8g080380	integral component of membrane, membrane, peptidase activity, signal peptidase complex, signal peptide processing	microsomal signal peptidase 12 kDa protein	2.54972	6.19171	4.65545	11.8334	11.062	5.69761	AT2G22425.2	3.46e-36	152	Microsomal signal peptidase 12 kDa subunit (SPC12)		215	0.0485654	0.131836	1897.88
Cd leaf	628	4	37917187	3.47e-05	0.53695	0.08	16.9	0.03	G	A	missense_variant	cCt/cTt	P546L	Medtr4te094408														215	0.0430196	0.126752	2073.62
Cd leaf	629	4	18652652	3.47e-05	0.53695	0.08	17.9	0.03	C	T	missense_variant	Ggg/Agg	G773R	Medtr4g051662	ADP binding, defense response, signal transduction	NB-ARC domain protein	0.735001	0.479964	0.324943	0.332258	0.803898	0.309893	AT5G58120.1	5.09e-11	71.6	Disease resistance protein (TIR-NBS-LRR class) family		215	0.0430196	0.126742	677.96
Cd leaf	630	8	26695765	3.47e-05	0.760413	0.08	13.4	0.04	A	G	intergenic_region; upstream_gene_variant	761		Medtr8g063690	Golgi apparatus, clathrin adaptor complex, cytoplasm, intracellular protein transport, membrane, membrane coat, protein transport, protein transporter activity, transport, vesicle-mediated transport	AP-1 complex subunit gamma-2	2.45701	9.18288	4.15086	5.41691	4.66427	5.9099	AT1G60070.2	0.0, 2.03e-15	1443, 86.0	Adaptor protein complex AP-1, gamma subunit		215	0.0485654	0.131769	574.77
Cd leaf	631	8	26695692	3.47e-05	0.760413	0.08	13.4	0.04	A	C	intergenic_region; upstream_gene_variant	688		Medtr8g063690	Golgi apparatus, clathrin adaptor complex, cytoplasm, intracellular protein transport, membrane, membrane coat, protein transport, protein transporter activity, transport, vesicle-mediated transport	AP-1 complex subunit gamma-2	2.45701	9.18288	4.15086	5.41691	4.66427	5.9099	AT1G60070.2	0.0, 2.03e-15	1443, 86.0	Adaptor protein complex AP-1, gamma subunit		215	0.0485654	0.131769	452.1
Cd leaf	632	3	8367319	3.48e-05	0.69437	0.08	11.9	0.04	T	C	intergenic_region																	215	0.0643474	0.146158	215.01
Cd leaf	633	7	3204762	3.48e-05	0.617891	0.08	12.4	0.04	T	C	downstream_gene_variant; intergenic_region; upstream_gene_variant	221; 327; 900		Medtr7g011690; Medtr7te011700; Medtr7g011695	lyase activity, metabolic process, terpene synthase activity	hypothetical protein	0	0	0	0	0	0	AT4G02780.1	9.01e-15	80.6	Terpenoid cyclases/Protein prenyltransferases superfamily protein		215	0.0413366	0.125138	554.08
Cd leaf	634	6	24961268	3.48e-05	0.714	0.08	14.6	0.03	G	A	intergenic_region; upstream_gene_variant	341		Medtr6te069370														215	0.037254	0.12142	385.16
Cd leaf	635	3	8060125	3.49e-05	0.69437	0.08	17.4	0.02	C	G	downstream_gene_variant; intergenic_region	145		Medtr3g026210	integral component of membrane, membrane, methylation, methyltransferase activity, transferase activity	cytosine-specific methyltransferase	2.77006	5.9354	4.20831	3.48627	6.86852	2.07041	AT5G49160.1	2.54e-28	127	methyltransferase 1		215	0.0643474	0.146119	227.92
Cd leaf	636	3	8060122	3.49e-05	0.69437	0.08	17.4	0.02	A	T	downstream_gene_variant; intergenic_region	148		Medtr3g026210	integral component of membrane, membrane, methylation, methyltransferase activity, transferase activity	cytosine-specific methyltransferase	2.77006	5.9354	4.20831	3.48627	6.86852	2.07041	AT5G49160.1	2.54e-28	127	methyltransferase 1		215	0.0643474	0.146119	290.25
Cd leaf	637	6	13054687	3.49e-05	0.714	0.08	8.5	0.16	G	A	intergenic_region																	215	0.037254	0.121399	1306.68
Cd leaf	638	2	13935981	3.5e-05	0.713936	0.08	17	0.02	T	C	synonymous_variant	gcA/gcG	A709	Medtr2te435980														215	0.0308324	0.115566	160.96
Cd leaf	639	5	38459472	3.51e-05	0.595236	0.08	13.3	0.04	A	C	intergenic_region																	215	0.0551478	0.137982	518.76
Cd leaf	640	6	23347183	3.52e-05	0.714	0.08	18.7	0.02	C	T	missense_variant	tCt/tTt	S71F	Medtr6te465630														215	0.037254	0.12131	245.32
Cd leaf	641	3	3181682	3.53e-05	0.69437	0.08	10.3	0.12	C	T	missense_variant	Gag/Aag	E228K; E272K; E289K	Medtr3g012030	nucleus, protein heterodimerization activity	negative cofactor 2 transcriptional co-repressor, putative	3.49985	7.63826	7.21202	7.40469	5.16568	7.71274	AT3G12480.1	2.22e-53, 1.08e-06	210, 55.4	nuclear factor Y, subunit C11		215	0.0643474	0.146009	5874.45
Cd leaf	642	3	10621763	3.53e-05	0.69437	0.08	10.8	0.1	C	A	downstream_gene_variant; intergenic_region	580		Medtr3te033310														215	0.0643474	0.146005	4134.78
Cd leaf	643	2	33554884	3.54e-05	0.713936	0.08	15.2	0.03	C	T	synonymous_variant	tcG/tcA	S26	Medtr2g079650		cystathionine beta-synthase (CBS) family protein	0	0	0	4.50357	0.320482	0	AT4G27460.1	4.37e-26, 1.25e-07	120, 59.0	Cystathionine beta-synthase (CBS) family protein		215	0.0308324	0.115462	1223.67
Cd leaf	644	7	34391345	3.55e-05	0.617891	0.08	17.1	0.02	A	G	intergenic_region; upstream_gene_variant	370		Medtr7g088330	heme binding, integral component of membrane, iron ion binding, membrane, metal ion binding, monooxygenase activity, oxidation-reduction process, oxidoreductase activity, oxidoreductase activity, acting on paired donors, with incorporation or reduction of molecular oxygen	cytochrome P450 family protein	6.18939	3.96664	11.389	0.264668	0.320182	4.5844	AT3G56630.1	5.06e-90	333	cytochrome P450, family 94, subfamily D, polypeptide 2		215	0.0413366	0.124966	161.2
Cd leaf	645	2	18203373	3.55e-05	0.713936	0.08	7.9	0.12	A	T	intergenic_region; upstream_gene_variant	468		Medtr2g041450	integral component of membrane, membrane	transmembrane protein, putative	0	0	0.171631	0	0	0	AT2G45620.1	0.021	41	Nucleotidyltransferase family protein		215	0.0308324	0.115434	2046
Cd leaf	646	3	40318779	3.55e-05	0.69437	0.08	15	0.03	C	A	intergenic_region																	215	0.0643474	0.145957	548.55
Cd leaf	647	5	21418221	3.55e-05	0.595236	0.08	7.7	0.18	G	A	downstream_gene_variant; intergenic_region	646		Medtr5te048990														215	0.0551478	0.137866	38306.4
Cd leaf	648	1	28565528	3.56e-05	0.512697	0.08	8.9	0.11	C	T	intergenic_region																	215	0.043701	0.12725	1917.73
Cd leaf	649	6	23018132	3.57e-05	0.714	0.08	12.1	0.04	G	C	intergenic_region																	215	0.037254	0.12119	827.7
Cd leaf	650	2	10328541	3.57e-05	0.713936	0.08	16.6	0.02	A	T	intergenic_region																	215	0.0308324	0.115377	249.37
Cd leaf	651	3	38099156	3.58e-05	0.69437	0.08	11.2	0.06	G	A	missense_variant	aCt/aTt	T73I	Medtr3g084390		two-component response regulator ARR12, putative	0	0	1.7585	0	0	0	AT5G55960.1	0.078, 3.3	37.4, 31.9	unknown protein, CONTAINS InterPro DOMAIN/s: Uncharacterised protein family UPF0118 (InterPro:IPR002549), Has 30201 Blast hits to 17322 proteins in 780 species: Archae - 12, Bacteria - 1396, Metazoa - 17338, Fungi - 3422, Plants - 5037, Viruses - 0, Other Eukaryotes - 2996 (source: NCBI BLink).		215	0.0643474	0.145877	972.66
Cd leaf	652	4	45283403	3.59e-05	0.53695	0.08	14.4	0.03	A	C	intergenic_region; upstream_gene_variant	545		Medtr4g109150		WEAK movement UNDER BLUE LIGHT-like protein	0	0	0	0	0	0	AT5G55820.1	0.15	39.2	CONTAINS InterPro DOMAIN/s: Inner centromere protein, ARK-binding region (InterPro:IPR005635), Has 1807 Blast hits to 1807 proteins in 277 species: Archae - 0, Bacteria - 0, Metazoa - 736, Fungi - 347, Plants - 385, Viruses - 0, Other Eukaryotes - 339 (source: NCBI BLink).		215	0.0430196	0.126409	1536.18
Cd leaf	653	4	55732813	3.6e-05	0.53695	0.08	6.9	0.22	T	A	intergenic_region; upstream_gene_variant	874		Medtr4te133220														215	0.0430196	0.126381	281.68
Cd leaf	654	1	18544796	3.6e-05	0.512697	0.08	16.8	0.02	G	T	intergenic_region																	215	0.043701	0.127125	168.3
Cd leaf	655	5	14806307	3.62e-05	0.595236	0.08	5.7	0.37	T	C	intergenic_region																	215	0.0551478	0.137688	1933.96
Cd leaf	656	5	21385179	3.62e-05	0.595236	0.08	8.7	0.13	T	G	missense_variant	cTa/cGa	L527R	Medtr5te048920														215	0.0551478	0.137687	52504.1
Cd leaf	657	5	21378160	3.62e-05	0.595236	0.08	8.7	0.13	G	A	downstream_gene_variant; intergenic_region	539		Medtr5g048910		hypothetical protein	0	0	0	0	0	0	AT3G24230.1	0.19	39.2	Pectate lyase family protein		215	0.0551478	0.137687	17588.8
Cd leaf	658	5	21378261	3.62e-05	0.595236	0.08	8.7	0.13	C	T	downstream_gene_variant; intergenic_region	438		Medtr5g048910		hypothetical protein	0	0	0	0	0	0	AT3G24230.1	0.19	39.2	Pectate lyase family protein		215	0.0551478	0.137687	11545.1
Cd leaf	659	5	21378468	3.62e-05	0.595236	0.08	8.7	0.13	G	A	downstream_gene_variant; intergenic_region	231		Medtr5g048910		hypothetical protein	0	0	0	0	0	0	AT3G24230.1	0.19	39.2	Pectate lyase family protein		215	0.0551478	0.137687	46112.5
Cd leaf	660	5	21378806	3.62e-05	0.595236	0.08	8.7	0.13	G	A	stop_gained	Caa/Taa	Q572*	Medtr5g048910		hypothetical protein	0	0	0	0	0	0	AT3G24230.1	0.19	39.2	Pectate lyase family protein		215	0.0551478	0.137687	38341
Cd leaf	661	5	21379135	3.62e-05	0.595236	0.08	8.7	0.13	C	A	intron_variant			Medtr5g048910		hypothetical protein	0	0	0	0	0	0	AT3G24230.1	0.19	39.2	Pectate lyase family protein		215	0.0551478	0.137687	34658
Cd leaf	662	5	21380189	3.62e-05	0.595236	0.08	8.7	0.13	C	T	missense_variant	Gaa/Aaa	E327K	Medtr5g048910		hypothetical protein	0	0	0	0	0	0	AT3G24230.1	0.19	39.2	Pectate lyase family protein		215	0.0551478	0.137687	59232.6
Cd leaf	663	5	21378142	3.62e-05	0.595236	0.08	8.7	0.13	G	T	downstream_gene_variant; intergenic_region	557		Medtr5g048910		hypothetical protein	0	0	0	0	0	0	AT3G24230.1	0.19	39.2	Pectate lyase family protein		215	0.0551478	0.137687	17152.8
Cd leaf	664	5	21380218	3.62e-05	0.595236	0.08	8.7	0.13	T	G	missense_variant	cAt/cCt	H317P	Medtr5g048910		hypothetical protein	0	0	0	0	0	0	AT3G24230.1	0.19	39.2	Pectate lyase family protein		215	0.0551478	0.137687	55005.9
Cd leaf	665	5	21483911	3.62e-05	0.595236	0.08	8.7	0.13	A	G	intergenic_region																	215	0.0551478	0.137687	46725.7
Cd leaf	666	5	21399285	3.62e-05	0.595236	0.08	8.7	0.13	A	T	intergenic_region																	215	0.0551478	0.137687	33231.9
Cd leaf	667	5	21390011	3.62e-05	0.595236	0.08	8.7	0.13	A	G	intergenic_region																	215	0.0551478	0.137687	26772.2
Cd leaf	668	5	21381012	3.62e-05	0.595236	0.08	8.7	0.13	A	G	intron_variant			Medtr5g048910		hypothetical protein	0	0	0	0	0	0	AT3G24230.1	0.19	39.2	Pectate lyase family protein		215	0.0551478	0.137687	50757.2
Cd leaf	669	1	8322674	3.62e-05	0.512697	0.08	15.7	0.03	C	A	downstream_gene_variant; intergenic_region; upstream_gene_variant	818; 10		Medtr1te025890; Medtr1te025880														215	0.043701	0.127078	158.37
Cd leaf	670	5	26460613	3.63e-05	0.595236	0.08	15.7	0.02	G	A	intergenic_region; upstream_gene_variant	215		Medtr5g063790		hypothetical protein	0	0	0	0	0	0	AT5G27880.1	0.67	33.7	C2H2 and C2HC zinc fingers superfamily protein		215	0.0551478	0.137656	168.73
Cd leaf	671	5	26460594	3.63e-05	0.595236	0.08	15.7	0.02	C	T	intergenic_region; upstream_gene_variant	196		Medtr5g063790		hypothetical protein	0	0	0	0	0	0	AT5G27880.1	0.67	33.7	C2H2 and C2HC zinc fingers superfamily protein		215	0.0551478	0.137656	502.77
Cd leaf	672	5	41135374	3.63e-05	0.595236	0.08	11.2	0.05	G	A	synonymous_variant	Ctg/Ttg	L127	Medtr5te094170														215	0.0551478	0.137649	796.73
Cd leaf	673	5	40740469	3.64e-05	0.595236	0.08	14.9	0.03	A	G	intergenic_region; upstream_gene_variant	183		Medtr5te093310														215	0.0551478	0.137619	608.24
Cd leaf	674	7	13837125	3.64e-05	0.617891	0.08	18.2	0.02	G	A	intergenic_region																	215	0.0413366	0.1247	878.58
Cd leaf	675	1	9516245	3.65e-05	0.512697	0.08	17.3	0.02	T	C	intergenic_region; upstream_gene_variant	544		Medtr1g028320	6-phosphogluconolactonase activity, carbohydrate metabolic process, isomerase activity, pentose-phosphate shunt	glucosamine-6-phosphate isomerase/6-phosphogluconolactonase	2.64736	17.1309	3.44096	2.40845	10.1343	7.03197	AT5G24400.1	6.52e-80	298	NagB/RpiA/CoA transferase-like superfamily protein		215	0.043701	0.126996	949.47
Cd leaf	676	4	28860043	3.66e-05	0.53695	0.08	18	0.02	G	A	missense_variant	Gct/Act	A465T	Medtr4te075530														215	0.0430196	0.126232	691.04
Cd leaf	677	8	26851304	3.66e-05	0.760413	0.08	14.2	0.03	G	A	intergenic_region																	215	0.0485654	0.13126	268.84
Cd leaf	678	6	31021877	3.66e-05	0.714	0.08	17.5	0.02	G	T	intergenic_region																	215	0.037254	0.12093	173.27
Cd leaf	679	4	51322209	3.67e-05	0.53695	0.08	19.3	0.02	C	T	intergenic_region																	215	0.0430196	0.126191	579.93
Cd leaf	680	6	13467765	3.68e-05	0.714	0.08	19	0.03	T	C	intergenic_region																	215	0.037254	0.12088	1458
Cd leaf	681	1	17305193	3.68e-05	0.512697	0.08	17.6	0.02	C	T	downstream_gene_variant; intergenic_region	956		Medtr1te045940														215	0.043701	0.126911	203.06
Cd leaf	682	4	44428683	3.69e-05	0.53695	0.08	15.8	0.02	C	A	intron_variant			Medtr4g107410	RNA processing	WW domain-binding protein	3.33337	7.74674	8.74854	14.5035	4.47841	12.2434	AT5G62640.1	1.45e-84, 2.16e-44	315, 181	proline-rich family protein		215	0.0430196	0.126147	81.87
Cd leaf	683	3	13665906	3.7e-05	0.709738	0.08	14.9	0.03	T	C	intergenic_region; upstream_gene_variant	139		Medtr3te037290														215	0.0643474	0.14557	605.49
Cd leaf	684	4	3375930	3.71e-05	0.53695	0.08	17.5	0.02	A	T	intergenic_region																	215	0.0430196	0.12609	445.9
Cd leaf	685	2	31524411	3.71e-05	0.731396	0.08	20.1	0.02	C	T	missense_variant	Gga/Aga	G41R	Medtr2g075390	integral component of membrane	transmembrane protein, putative	0	0	0	0	0	7.9654	AT5G28830.1	5.4	31.9	calcium-binding EF hand family protein		215	0.0308324	0.114995	794.4
Cd leaf	686	7	15866915	3.73e-05	0.617891	0.08	14.9	0.03	A	T	intergenic_region																	215	0.0413366	0.124465	67.32
Cd leaf	687	4	20005677	3.76e-05	0.53695	0.08	13.1	0.04	T	C	downstream_gene_variant; intergenic_region	707		Medtr4te055000														215	0.0430196	0.125968	314.5
Cd leaf	688	7	28912753	3.77e-05	0.617891	0.08	11.5	0.06	T	G	intron_variant			Medtr7g076700	cation transmembrane transport, cation transmembrane transporter activity, cation transport, hydrogen ion transmembrane transport, integral component of membrane, membrane, potassium ion transport, solute:proton antiporter activity, transmembrane transport	potassium efflux antiporter	10.1747	12.713	7.39768	9.21284	11.4385	5.03932	AT4G00630.1	0	1599	K+ efflux antiporter 2		215	0.0413366	0.12438	35695.2
Cd leaf	689	5	38489044	3.77e-05	0.595236	0.08	15.1	0.03	C	T	intergenic_region																	215	0.0551478	0.137289	304.52
Cd leaf	690	5	38489206	3.77e-05	0.595236	0.08	15.1	0.03	G	T	intergenic_region																	215	0.0551478	0.137289	301.6
Cd leaf	691	4	24024385	3.77e-05	0.53695	0.08	21.3	0.02	C	T	downstream_gene_variant; missense_variant	772; tCa/tTa	S88L	Medtr4te064390; Medtr4te064400														215	0.0430196	0.125931	509.38
Cd leaf	692	8	3807926	3.78e-05	0.760413	0.08	15	0.03	C	T	intergenic_region																	215	0.0485654	0.130961	544.61
Cd leaf	693	5	36403659	3.78e-05	0.595236	0.08	12.7	0.04	A	T	downstream_gene_variant; intergenic_region	324		Medtr5g084370	integral component of membrane, membrane, nucleic acid binding	transmembrane protein, putative	0	0	0	0	0	0	AT1G66260.2	8.79e-19	95.1	RNA-binding (RRM/RBD/RNP motifs) family protein		215	0.0551478	0.137264	172.33
Cd leaf	694	8	17291530	3.78e-05	0.760413	0.08	13.4	0.07	A	T	missense_variant	aAc/aTc	N82I	Medtr8te445490														215	0.0485654	0.130949	4390.59
Cd leaf	695	2	17985538	3.78e-05	0.734318	0.08	15.3	0.03	A	G	intergenic_region; upstream_gene_variant	501		Medtr2g041060	nucleic acid binding	hypothetical protein	0	0	0	0	0	0	AT4G31610.1	0.000122	48.2	Transcriptional factor B3 family protein		215	0.0308324	0.114813	255.78
Cd leaf	696	6	6351256	3.79e-05	0.714	0.08	10.8	0.07	T	C	synonymous_variant	ccA/ccG	P53	Medtr6g016650	oxidation-reduction process, proline catabolic process, proline dehydrogenase activity	proline dehydrogenase	0	0.153397	5.15107	0	0.628044	0.528225						215	0.037254	0.12059	4936.82
Cd leaf	697	4	13130404	3.8e-05	0.53695	0.08	17.5	0.02	C	T	downstream_gene_variant; intergenic_region	81		Medtr4g036475		hypothetical protein	0	0	0	0	0	0	AT4G15870.1	0.75	35.6	terpene synthase 1		215	0.0430196	0.12587	601.64
Cd leaf	698	4	48793504	3.8e-05	0.53695	0.08	16.5	0.02	C	A	missense_variant; upstream_gene_variant	gCa/gAa; 892	A2E	Medtr4g117620; Medtr4g117610	amine metabolic process, copper ion binding, metal ion binding, oxidation-reduction process, oxidoreductase activity, primary amine oxidase activity, quinone binding	hypothetical protein; copper amine oxidase, enzyme domain protein	0	0.0; 3.86573	0.0; 0.0881569	0	0	0	AT3G15354.1; AT1G31690.1	0.077; 9.95e-31	37.4; 136	SPA1-related 3; Copper amine oxidase family protein		215	0.0430196	0.125859	608.96
Cd leaf	699	8	34572114	3.8e-05	0.760413	0.08	8.7	0.23	A	G	missense_variant	gTc/gCc	V34A	Medtr8g080380	integral component of membrane, membrane, peptidase activity, signal peptidase complex, signal peptide processing	microsomal signal peptidase 12 kDa protein	2.54972	6.19171	4.65545	11.8334	11.062	5.69761	AT2G22425.2	3.46e-36	152	Microsomal signal peptidase 12 kDa subunit (SPC12)		215	0.0485654	0.130896	11935.1
Cd leaf	700	1	14818743	3.81e-05	0.51507	0.08	15.1	0.03	T	C	intergenic_region																	215	0.043701	0.126593	1135.24
Cd leaf	701	4	14797505	3.81e-05	0.53695	0.08	10.4	0.09	G	A	downstream_gene_variant; stop_gained	221; Caa/Taa	Q702*	Medtr4te044150; Medtr4te044160														215	0.0430196	0.125827	313.4
Cd leaf	702	6	20727452	3.84e-05	0.714	0.08	14.6	0.03	G	A	intergenic_region																	215	0.037254	0.120469	216.5
Cd leaf	703	1	16107328	3.84e-05	0.51507	0.08	18.8	0.03	T	C	intron_variant			Medtr1g043000		snRNA activating complex family protein							AT1G28560.2	3.00e-54, 0.011	214, 42.8	snRNA activating complex family protein		215	0.043701	0.126496	1386.31
Cd leaf	704	7	29103356	3.85e-05	0.617891	0.08	14.6	0.03	T	A	intergenic_region																	215	0.0413366	0.124175	323.11
Cd leaf	705	5	41872628	3.85e-05	0.595236	0.08	14.4	0.03	A	G	intergenic_region																	215	0.0551478	0.137092	261.61
Cd leaf	706	2	13593339	3.85e-05	0.734624	0.08	6	0.28	C	T	intergenic_region																	215	0.0308324	0.114636	8810.25
Cd leaf	707	7	16211385	3.86e-05	0.617891	0.08	11.4	0.06	T	G	intergenic_region																	215	0.0413366	0.124146	1139.03
Cd leaf	708	1	6604867	3.86e-05	0.51507	0.08	-10.8	0.25	G	A	intergenic_region																	215	0.043701	0.126447	6042.03
Cd leaf	709	5	27639087	3.86e-05	0.595236	0.08	16.8	0.02	T	A	intergenic_region																	215	0.0551478	0.137056	92.33
Cd leaf	710	1	12209516	3.87e-05	0.51507	0.08	13.1	0.04	C	A	intron_variant			Medtr1g033780		hypothetical protein	0	0	0	0	0	0	AT3G02620.1	0.013	41	Plant stearoyl-acyl-carrier-protein desaturase family protein		215	0.043701	0.126435	2921.48
Cd leaf	711	6	34383391	3.87e-05	0.714	0.08	13.9	0.03	G	A	intergenic_region																	215	0.037254	0.120392	861.37
Cd leaf	712	4	34073888	3.87e-05	0.53695	0.08	14.8	0.03	T	C	intergenic_region																	215	0.0430196	0.125678	593.48
Cd leaf	713	3	46941102	3.88e-05	0.718943	0.08	16.1	0.02	C	T	downstream_gene_variant; intergenic_region	88		Medtr3g101880		hypothetical protein	0	0	0	0	0	0	AT3G26922.1	1.5	33.7	F-box/RNI-like superfamily protein		215	0.0643474	0.145117	148.37
Cd leaf	714	7	29366914	3.88e-05	0.617891	0.08	15.5	0.03	A	C	intergenic_region																	215	0.0413366	0.124088	126.72
Cd leaf	715	4	9481887	3.88e-05	0.53695	0.08	19	0.03	A	G	intergenic_region																	215	0.0430196	0.125656	1377.08
Cd leaf	716	2	15731889	3.9e-05	0.734624	0.08	18.8	0.03	C	T	intergenic_region																	215	0.0308324	0.114517	1359
Cd leaf	717	4	10054883	3.9e-05	0.53695	0.08	10.3	0.07	C	T	missense_variant	cGt/cAt	R174H	Medtr4te029160														215	0.0430196	0.125606	1929.63
Cd leaf	718	3	20155124	3.91e-05	0.718943	0.08	13.9	0.03	C	T	intergenic_region																	215	0.0643474	0.145057	136.6
Cd leaf	719	1	36120237	3.91e-05	0.51507	0.08	15.2	0.03	T	A	intergenic_region																	215	0.043701	0.126329	543.58
Cd leaf	720	1	36120285	3.91e-05	0.51507	0.08	15.2	0.03	C	T	intergenic_region																	215	0.043701	0.126329	797.37
Cd leaf	721	3	5012104	3.92e-05	0.718943	0.08	-6.6	0.41	A	T	downstream_gene_variant; intergenic_region; upstream_gene_variant	66; 233		Medtr3te017540; Medtr3te017550														215	0.0643474	0.145035	1124.37
Cd leaf	722	6	33365576	3.92e-05	0.714	0.08	15.2	0.03	A	G	intergenic_region; upstream_gene_variant	695		Medtr6te088200														215	0.037254	0.120282	566.56
Cd leaf	723	7	7568301	3.93e-05	0.617891	0.08	8.2	0.1	A	G	intergenic_region																	215	0.0413366	0.123979	624.28
Cd leaf	724	7	8400904	3.94e-05	0.617891	0.08	17.3	0.02	C	T	downstream_gene_variant; missense_variant	679; aCt/aTt	T119I	Medtr7te025310; Medtr7te025320														215	0.0413366	0.123953	249.49
Cd leaf	725	5	40739422	3.94e-05	0.595236	0.08	14.3	0.03	T	C	intergenic_region																	215	0.0551478	0.13686	415.17
Cd leaf	726	2	43177129	3.95e-05	0.734624	0.08	18	0.02	G	A	downstream_gene_variant; intergenic_region	566		Medtr2g100470	ATP binding, integral component of membrane, kinase activity, membrane, phosphorylation, protein kinase activity, protein phosphorylation	LRR receptor-like kinase	0	0	0	0	0.134535	0	AT3G21340.1	6.27e-53, 0.23, 2.9, 10.0	210, 39.2, 35.6, 33.7	Leucine-rich repeat protein kinase family protein		215	0.0308324	0.114393	215.46
Cd leaf	727	7	15866847	3.95e-05	0.617891	0.08	16	0.03	G	A	intergenic_region																	215	0.0413366	0.123921	266.54
Cd leaf	728	3	10032128	3.95e-05	0.718943	0.08	14.1	0.03	C	T	synonymous_variant	tcC/tcT	S256	Medtr3g031940	ADP binding, defense response	LRR and NB-ARC domain disease resistance protein	0.170045	0.874451	0.631484	0.269042	0.325473	0.67598	AT3G14470.1	1.57e-12, 5.47e-12, 1.4	77.0, 75.2, 37.4	NB-ARC domain-containing disease resistance protein		215	0.0643474	0.14494	255.61
Cd leaf	729	4	3922884	3.96e-05	0.539854	0.08	6.6	0.26	G	A	intron_variant			Medtr4g014120	ADP binding, defense response, signal transduction	disease resistance protein (TIR-NBS-LRR class)	0	0.271221	0.146896	0.0500678	0.151424	0						215	0.0430196	0.125474	21660
Cd leaf	730	8	28861899	3.98e-05	0.760413	0.08	18.1	0.03	C	T	intergenic_region																	215	0.0485654	0.130469	994.33
Cd leaf	731	5	2597136	3.98e-05	0.595236	0.08	13.1	0.04	T	A	intergenic_region																	215	0.0551478	0.136782	983.99
Cd leaf	732	8	34572031	3.98e-05	0.760413	0.08	8.9	0.22	T	A	intron_variant			Medtr8g080380	integral component of membrane, membrane, peptidase activity, signal peptidase complex, signal peptide processing	microsomal signal peptidase 12 kDa protein	2.54972	6.19171	4.65545	11.8334	11.062	5.69761	AT2G22425.2	3.46e-36	152	Microsomal signal peptidase 12 kDa subunit (SPC12)		215	0.0485654	0.130463	4492.03
Cd leaf	733	8	36630649	3.98e-05	0.760413	0.08	13.7	0.05	C	A	intergenic_region																	215	0.0485654	0.130448	1899.49
Cd leaf	734	5	37566325	3.99e-05	0.595236	0.08	13.1	0.04	A	T	downstream_gene_variant; intergenic_region; upstream_gene_variant	972; 54		Medtr5te086880; Medtr5g086870	catalytic activity, metabolic process	hypothetical protein	0	0	0	0	0	0	AT3G58800.1	0.41	35.6	unknown protein, Has 75 Blast hits to 75 proteins in 23 species: Archae - 0, Bacteria - 0, Metazoa - 0, Fungi - 0, Plants - 53, Viruses - 17, Other Eukaryotes - 5 (source: NCBI BLink).		215	0.0551478	0.136746	376.2
Cd leaf	735	1	15826983	3.99e-05	0.521155	0.08	17.1	0.03	T	A	missense_variant	tTt/tAt	F126Y	Medtr1g042160		MATH domain protein	0.522595	2.63327	1.09134	0.69441	4.84945	1.45155						215	0.043701	0.126129	1012.89
Cd leaf	736	4	7054344	4.02e-05	0.544002	0.08	10.7	0.08	T	A	intron_variant			Medtr4g021535	proteolysis, serine-type carboxypeptidase activity, transferase activity, transferase activity, transferring acyl groups	1-O-acylglucose:anthocyanin acyltransferase	0	0	0	0.272852	3.29819	0	AT2G22980.4	5.43e-38, 8.07e-17, 3.43e-15	159, 89.7, 84.2	serine carboxypeptidase-like 13		215	0.0430196	0.125321	3879.58
Cd leaf	737	3	18753438	4.02e-05	0.718943	0.08	10.1	0.07	T	C	intron_variant			Medtr3g451710		hypothetical protein	0	0	0	0	0	0	AT3G07410.1	0.36	35.6	RAB GTPase homolog A5B		215	0.0643474	0.144782	1998.53
Cd leaf	738	7	29183277	4.04e-05	0.617891	0.08	21.9	0.02	A	G	synonymous_variant	ttA/ttG	L37	Medtr7te077285														215	0.0413366	0.123713	918.7
Cd leaf	739	8	34570682	4.04e-05	0.760413	0.08	11.3	0.05	T	G	intron_variant			Medtr8g080380	integral component of membrane, membrane, peptidase activity, signal peptidase complex, signal peptide processing	microsomal signal peptidase 12 kDa protein	2.54972	6.19171	4.65545	11.8334	11.062	5.69761	AT2G22425.2	3.46e-36	152	Microsomal signal peptidase 12 kDa subunit (SPC12)		215	0.0485654	0.130321	880.94
Cd leaf	740	7	39580912	4.04e-05	0.617891	0.08	12.1	0.04	C	T	intergenic_region																	215	0.0413366	0.123705	109.71
Cd leaf	741	1	41190172	4.05e-05	0.521687	0.08	16.4	0.03	A	G	intergenic_region																	215	0.043701	0.126002	1231.31
Cd leaf	742	3	25301827	4.05e-05	0.718943	0.08	14.4	0.03	C	T	downstream_gene_variant; intron_variant	823		Medtr3te463210; Medtr3g463200		hypothetical protein	0	0	0	0	0	0						215	0.0643474	0.144718	2481.01
Cd leaf	743	7	2224302	4.06e-05	0.617891	0.08	12.8	0.04	C	A	intron_variant			Medtr7g009740	GTP binding, GTPase activity, hydrolase activity, membrane, mitochondrial inner membrane, mitochondrial matrix, mitochondrion, nucleotide binding, positive regulation of translation, ribosome binding, translation	translation factor GUF1-like protein	4.41204	7.26633	8.19233	6.22782	5.50569	4.97881	AT5G39900.1	0	1229	Small GTP-binding protein		215	0.0413366	0.123663	684.9
Cd leaf	744	7	2221793	4.06e-05	0.617891	0.08	12.8	0.04	T	C	intron_variant			Medtr7g009740	GTP binding, GTPase activity, hydrolase activity, membrane, mitochondrial inner membrane, mitochondrial matrix, mitochondrion, nucleotide binding, positive regulation of translation, ribosome binding, translation	translation factor GUF1-like protein	4.41204	7.26633	8.19233	6.22782	5.50569	4.97881	AT5G39900.1	0	1229	Small GTP-binding protein		215	0.0413366	0.123663	480.54
Cd leaf	745	7	2221454	4.06e-05	0.617891	0.08	12.8	0.04	A	G	synonymous_variant	ggT/ggC	G409	Medtr7g009740	GTP binding, GTPase activity, hydrolase activity, membrane, mitochondrial inner membrane, mitochondrial matrix, mitochondrion, nucleotide binding, positive regulation of translation, ribosome binding, translation	translation factor GUF1-like protein	4.41204	7.26633	8.19233	6.22782	5.50569	4.97881	AT5G39900.1	0	1229	Small GTP-binding protein		215	0.0413366	0.123663	929.28
Cd leaf	746	1	23319913	4.07e-05	0.521687	0.08	11.7	0.05	G	A	intergenic_region																	215	0.043701	0.125948	1008.64
Cd leaf	747	7	37244624	4.07e-05	0.617891	0.08	14.8	0.04	T	C	intergenic_region																	215	0.0413366	0.123628	1595.45
Cd leaf	748	4	6482441	4.08e-05	0.547164	0.08	7.7	0.12	G	A	downstream_gene_variant; intergenic_region	669		Medtr4g020470		eukaryotic translation initiation factor 6-like protein	0	0	0	0	0	0.261164	AT3G55620.1	3.33e-69	262	Translation initiation factor IF6		215	0.0430196	0.125186	1489.25
Cd leaf	749	2	41940600	4.08e-05	0.746917	0.08	16.5	0.02	A	G	downstream_gene_variant; intergenic_region	637		Medtr2te098130														215	0.0308324	0.114076	851.01
Cd leaf	750	7	2702495	4.09e-05	0.617891	0.08	11.2	0.06	G	A	intergenic_region																	215	0.0413366	0.123588	381.09
Cd leaf	751	7	22077736	4.1e-05	0.617891	0.08	13.6	0.04	A	G	intergenic_region																	215	0.0413366	0.123561	1467.13
Cd leaf	752	7	36707877	4.12e-05	0.617891	0.08	6.6	0.41	A	G	missense_variant	Agt/Ggt	S260G	Medtr7te092550														215	0.0413366	0.123518	31546.9
Cd leaf	753	5	42509648	4.12e-05	0.595236	0.08	10	0.07	C	T	intergenic_region																	215	0.0551478	0.136437	751.92
Cd leaf	754	8	34671303	4.13e-05	0.760413	0.08	12.8	0.04	A	G	intergenic_region; upstream_gene_variant	593; 637		Medtr8g080630		RW1-like protein, putative	78.344	195.128	162.763	108.795	227.809	150.746	AT1G67350.2	1.55e-49	196	unknown protein, FUNCTIONS IN: molecular_function unknown, INVOLVED IN: photorespiration, LOCATED IN: mitochondrial membrane, mitochondrial respiratory chain complex I, respiratory chain complex I, EXPRESSED IN: 24 plant structures, EXPRESSED DURING: 15 growth stages, Has 2 Blast hits to 2 proteins in 1 species: Archae - 0, Bacteria - 0, Metazoa - 0, Fungi - 0, Plants - 2, Viruses - 0, Other Euka…		215	0.0485654	0.130109	455.92
Cd leaf	755	3	39034634	4.13e-05	0.718943	0.08	15.5	0.03	C	T	intergenic_region																	215	0.0643474	0.144534	633.3
Cd leaf	756	6	10929944	4.14e-05	0.714	0.08	14.5	0.04	G	A	intergenic_region																	215	0.037254	0.119739	916.78
Cd leaf	757	3	38533841	4.14e-05	0.718943	0.08	13.1	0.04	A	G	downstream_gene_variant; intergenic_region	68		Medtr3g085270	integral component of membrane, membrane, xylan biosynthetic process	polysaccharide biosynthesis protein	1.71253	2.93553	1.13566	0.967687	10.692	18.6699	AT1G27930.1	2.31e-72	273	Protein of unknown function (DUF579)		215	0.0643474	0.144505	1049.61
Cd leaf	758	3	25192923	4.14e-05	0.718943	0.08	16.6	0.02	G	A	intron_variant			Medtr3g462950	iron-sulfur cluster binding, thiamine biosynthetic process	thiamine biosynthesis protein ThiC	90.637	58.6668	44.3328	49.7835	11.503	49.7892	AT2G29630.3	0	1629	thiaminC		215	0.0643474	0.1445	359.34
Cd leaf	759	5	25700262	4.15e-05	0.595236	0.08	17.2	0.02	G	T	synonymous_variant	gtC/gtA	V155	Medtr5te061850														215	0.0551478	0.136382	201.21
Cd leaf	760	8	19153314	4.15e-05	0.760413	0.08	14.8	0.04	C	T	intergenic_region; upstream_gene_variant	218		Medtr8te051550														215	0.0485654	0.130063	992.93
Cd leaf	761	8	10159249	4.15e-05	0.760413	0.08	10.9	0.06	T	C	missense_variant	cAt/cGt	H453R	Medtr8g027810	zinc ion binding	pentatricopeptide (PPR) repeat protein	3.86713	2.04938	0.959233	0.140118	0.084754	2.05365	AT4G01030.1	1.04e-57, 5.39e-17	226, 91.5	pentatricopeptide (PPR) repeat-containing protein		215	0.0485654	0.130062	2975.48
Cd leaf	762	1	26062190	4.15e-05	0.52757	0.08	12.5	0.04	A	T	intergenic_region																	215	0.043701	0.125755	416.45
Cd leaf	763	5	21947814	4.15e-05	0.595236	0.08	16.3	0.03	G	A	downstream_gene_variant; intergenic_region	530		Medtr5g053250	integral component of membrane, membrane, oxidation-reduction process	eukaryotic cytochrome b561 protein	2.30208	11.97	5.25681	8.45952	18.6001	14.5841	AT1G26100.1	2.85e-58, 1.07e-06	226, 55.4	Cytochrome b561/ferric reductase transmembrane protein family		215	0.0551478	0.136371	439.64
Cd leaf	764	6	34008174	4.16e-05	0.714	0.08	11.3	0.07	T	A	downstream_gene_variant; intergenic_region	185		Medtr6g088845		hypothetical protein	0	0	0	0	0	0	AT5G37600.1	1.3	33.7	glutamine synthase clone R1		215	0.037254	0.119687	27473.1
Cd leaf	765	4	19224797	4.18e-05	0.556629	0.08	15.4	0.03	A	G	intron_variant			Medtr4g052980		hypothetical protein	0	0	0	0	0	0	AT5G56975.1	0.17	35.6	pre-tRNA		215	0.0430196	0.124942	32913.5
Cd leaf	766	7	5455905	4.19e-05	0.617891	0.08	17.4	0.02	G	T	intergenic_region																	215	0.0413366	0.123354	228.2
Cd leaf	767	7	18136256	4.2e-05	0.617891	0.08	14	0.04	A	G	intergenic_region; upstream_gene_variant	208		Medtr7te051670														215	0.0413366	0.123332	962.43
Cd leaf	768	6	34089546	4.2e-05	0.714	0.08	17.1	0.02	C	A	intergenic_region																	215	0.037254	0.1196	150.89
Cd leaf	769	7	10896337	4.21e-05	0.617891	0.08	18.8	0.02	C	T	intergenic_region																	215	0.0413366	0.1233	529.98
Cd leaf	770	3	8066911	4.21e-05	0.718943	0.08	10.1	0.1	T	G	downstream_gene_variant; intergenic_region	968		Medtr3g026220		hypothetical protein	4.65595	0	0	0	4.45584	0	AT3G22990.1	0.2	35.6	ARM repeat superfamily protein		215	0.0643474	0.144343	2344.83
Cd leaf	771	6	18971261	4.22e-05	0.714	0.08	20	0.03	C	T	intergenic_region																	215	0.037254	0.119564	2107.32
Cd leaf	772	4	17157183	4.22e-05	0.557375	0.08	15.2	0.03	C	G	downstream_gene_variant; intergenic_region	71		Medtr4te048390														215	0.0430196	0.124852	1035.54
Cd leaf	773	7	16116662	4.22e-05	0.617891	0.08	14.7	0.03	C	T	intergenic_region																	215	0.0413366	0.123278	73.34
Cd leaf	774	6	13542336	4.22e-05	0.714	0.08	18.5	0.02	C	G	intergenic_region																	215	0.037254	0.119546	2550.69
Cd leaf	775	8	40127137	4.23e-05	0.760413	0.08	15.7	0.03	A	G	intergenic_region																	215	0.0485654	0.129875	59957.9
Cd leaf	776	5	5366045	4.24e-05	0.595236	0.08	-12	0.14	C	T	missense_variant	cGa/cAa	R120Q	Medtr5g015490	asymmetric cell division, leaf development, nucleus, radial pattern formation, regulation of transcription, DNA-templated, sequence-specific DNA binding, transcription factor activity, sequence-specific DNA binding, transcription, DNA-templated	GRAS family transcription factor	3.43441	22.1016	7.02557	12.986	22.6734	5.52213	AT4G37650.1	2.22e-94, 2.23e-18	347, 95.1	GRAS family transcription factor		215	0.0551478	0.136177	4327.91
Cd leaf	777	8	34572158	4.24e-05	0.760413	0.08	8.6	0.23	A	T	synonymous_variant	gcT/gcA	A19	Medtr8g080380	integral component of membrane, membrane, peptidase activity, signal peptidase complex, signal peptide processing	microsomal signal peptidase 12 kDa protein	2.54972	6.19171	4.65545	11.8334	11.062	5.69761	AT2G22425.2	3.46e-36	152	Microsomal signal peptidase 12 kDa subunit (SPC12)		215	0.0485654	0.129859	14281.1
Cd leaf	778	7	32169092	4.25e-05	0.617891	0.08	17.2	0.02	G	A	intron_variant			Medtr7g083590		hypothetical protein	4.17088	6.87454	6.2552	3.80716	11.9748	6.08723	AT1G18265.1	0.27	37.4	Protein of unknown function, DUF593		215	0.0413366	0.123224	264.86
Cd leaf	779	7	6095558	4.25e-05	0.617891	0.08	14.5	0.03	T	C	intron_variant			Medtr7g018640	ADP binding, defense response	NB-ARC domain disease resistance protein	0.0329909	0	0.0153145	0.0391481	0.299943	0.0208645	AT4G14610.1	3.32e-04, 0.17	50.0, 41.0	pseudogene, disease resistance protein (CC-NBS-LRR class), putative, domain signature CC-NBS-LRR exists, suggestive of a disease resistance protein., blastp match of 45% identity and 2.2e-162 P-value to GP|24461866|gb|AAN62353.1|AF506028_20|AF506028 NBS-LRR type disease resistance protein {Poncirus trifoliata}		215	0.0413366	0.123209	605.39
Cd leaf	780	8	8413263	4.25e-05	0.760413	0.08	8.2	0.1	G	A	downstream_gene_variant; intergenic_region	651		Medtr8te023350														215	0.0485654	0.129819	1140.74
Cd leaf	781	7	16208035	4.25e-05	0.617891	0.08	17.2	0.02	G	A	intron_variant			Medtr7te045930														215	0.0413366	0.123203	111.49
Cd leaf	782	4	48083554	4.26e-05	0.557538	0.08	14.9	0.03	G	C	intron_variant			Medtr4g116220		hypothetical protein	0	0	0	0	0	0	AT2G22070.1	0.19	35.6	pentatricopeptide (PPR) repeat-containing protein		215	0.0430196	0.124772	439.69
Cd leaf	783	3	27934796	4.26e-05	0.718943	0.08	13.7	0.03	G	A	downstream_gene_variant; intergenic_region	536		Medtr3g467700		hypothetical protein	0	0	0	0	0	0	AT2G26940.1	0.32	35.6	C2H2-type zinc finger family protein		215	0.0643474	0.144232	257.16
Cd leaf	784	6	6243540	4.27e-05	0.714	0.08	20.3	0.02	C	T	missense_variant	aCt/aTt	T1073I	Medtr6te016520														215	0.037254	0.119447	1495.7
Cd leaf	785	3	26230085	4.27e-05	0.718943	0.08	8.3	0.1	C	A	intergenic_region																	215	0.0643474	0.144215	693.57
Cd leaf	786	3	16288550	4.29e-05	0.718943	0.08	20.5	0.02	C	T	downstream_gene_variant; intron_variant	486		Medtr3g089540; Medtr3g448490	apoplast, carbohydrate metabolic process, cell wall, cell wall biogenesis, cell wall organization, cellular glucan metabolic process, extracellular region, hydrolase activity, hydrolase activity, acting on glycosyl bonds, hydrolase activity, hydrolyzing O-glycosyl compounds, metabolic process, transferase activity, xyloglucan metabolic process, xyloglucan:xyloglucosyl transferase activity	xyloglucan endotransglucosylase/hydrolase family protein; hypothetical protein	0	0	6.3831; 1.31742	0	0	0	AT3G23730.1; AT5G54206.1	1.39e-43, 0.025; 0.025	178, 41.0; 39.2	xyloglucan endotransglucosylase/hydrolase 16; 12-oxophytodienoate reductase-related, similar to 12-oxophytodienoate reductase OPR1 (Arabidopsis thaliana) GI:3882355		215	0.0643474	0.144163	778.38
Cd leaf	787	8	23140966	4.33e-05	0.760413	0.08	14.1	0.03	G	A	intergenic_region																	215	0.0485654	0.129647	796.33
Cd leaf	788	8	23140977	4.33e-05	0.760413	0.08	14.1	0.03	C	T	intergenic_region																	215	0.0485654	0.129647	1009.71
Cd leaf	789	5	21378552	4.35e-05	0.595236	0.08	8.8	0.13	T	C	downstream_gene_variant; intergenic_region	147		Medtr5g048910		hypothetical protein	0	0	0	0	0	0	AT3G24230.1	0.19	39.2	Pectate lyase family protein		215	0.0551478	0.135925	53861.1
Cd leaf	790	2	19497720	4.35e-05	0.746917	0.08	14.9	0.04	T	C	intergenic_region																	215	0.0308324	0.11344	1820.17
Cd leaf	791	2	10425718	4.35e-05	0.746917	0.08	17.5	0.02	G	T	intergenic_region; upstream_gene_variant	347		Medtr2g028270		vacuolar sorting-associated-like protein	9.19068	18.628	14.1297	13.7968	14.2047	10.9578	AT1G50500.1	0	1737	Membrane trafficking VPS53 family protein		215	0.0308324	0.113436	185.91
Cd leaf	792	2	10416378	4.35e-05	0.746917	0.08	17.5	0.02	G	A	intergenic_region; upstream_gene_variant	489		Medtr2g028240		PPR containing plant-like protein	0.82121	3.83913	2.49518	1.18118	2.85787	1.6053	AT5G66500.1	8.73e-43	176	Tetratricopeptide repeat (TPR)-like superfamily protein		215	0.0308324	0.113436	531.41
Cd leaf	793	6	18103411	4.36e-05	0.714	0.08	9.6	0.07	C	T	missense_variant	cGg/cAg	R54Q	Medtr6g051960		DUF581 family protein	0	0	0.329573	0	0	0.449012	AT4G33760.1	0.52	35.6	tRNA synthetase class II (D, K and N) family protein		215	0.037254	0.119232	4154.33
Cd leaf	794	4	54186864	4.37e-05	0.557578	0.08	12	0.04	A	G	downstream_gene_variant; intergenic_region	51		Medtr4g129940	aminoacyl-tRNA ligase activity, cytoplasm, integral component of membrane, membrane	histidyl-tRNA synthetase	1.1519	0.740449	1.06943	0.911255	1.10239	1.82125	AT3G02760.1	2.64e-69	262	Class II aaRS and biotin synthetases superfamily protein		215	0.0430196	0.124524	572.9
Cd leaf	795	6	26990048	4.37e-05	0.714	0.08	11.6	0.05	A	G	intron_variant			Medtr6te072860														215	0.037254	0.119219	801.95
Cd leaf	796	4	21569103	4.37e-05	0.557578	0.08	14	0.03	G	A	intron_variant			Medtr4g058650		hypothetical protein	3.03669	6.22642	3.9181	6.84299	2.73551	4.60365	AT4G32260.1	0.13	41	ATPase, F0 complex, subunit B/B', bacterial/chloroplast		215	0.0430196	0.124507	286.55
Cd leaf	797	5	32597632	4.38e-05	0.595236	0.08	9.9	0.07	A	T	intergenic_region																	215	0.0551478	0.13587	7123.44
Cd leaf	798	4	4371612	4.38e-05	0.557578	0.08	15.6	0.03	A	G	intergenic_region																	215	0.0430196	0.124493	66.58
Cd leaf	799	6	26915580	4.38e-05	0.714	0.08	14.8	0.03	A	G	missense_variant	Acg/Gcg	T90A	Medtr6te072660														215	0.037254	0.119193	573.25
Cd leaf	800	7	16408191	4.39e-05	0.630959	0.08	15.1	0.03	T	C	downstream_gene_variant; intergenic_region	229		Medtr7te046340														215	0.0413366	0.122902	258.11
Cd leaf	801	3	18752316	4.4e-05	0.718943	0.08	10.5	0.06	C	G	intergenic_region; upstream_gene_variant	325; 717		Medtr3te451700; Medtr3g451710		hypothetical protein	0	0	0	0	0	0	AT3G07410.1	0.36	35.6	RAB GTPase homolog A5B		215	0.0643474	0.143931	1769.83
Cd leaf	802	3	27088589	4.44e-05	0.718943	0.08	15.9	0.02	T	C	intergenic_region																	215	0.0643474	0.143856	240.18
Cd leaf	803	2	24852596	4.44e-05	0.746917	0.08	16.2	0.02	C	T	intergenic_region																	215	0.0308324	0.113244	31838.4
Cd leaf	804	5	32675345	4.44e-05	0.595236	0.08	15.9	0.02	C	T	downstream_gene_variant; intergenic_region; upstream_gene_variant	349; 180		Medtr5te076580; Medtr5g076590	GTP binding, intracellular, small GTPase mediated signal transduction	small GTPase family RAB protein	27.5093	20.8856	30.6679	70.9417	64.9881	20.8225	AT4G19640.1	1.01e-106	387	Ras-related small GTP-binding family protein		215	0.0551478	0.135725	229.5
Cd leaf	805	5	26462777	4.46e-05	0.595236	0.08	13.1	0.03	C	A	intergenic_region																	215	0.0551478	0.135685	72.26
Cd leaf	806	7	9152034	4.46e-05	0.630959	0.08	11.5	0.05	C	T	intergenic_region																	215	0.0413366	0.122742	1288.99
Cd leaf	807	3	32904281	4.46e-05	0.718943	0.08	17.3	0.02	C	A	intron_variant			Medtr3g073070	iron ion binding, iron-sulfur cluster assembly, iron-sulfur cluster binding	iron-sulfur cluster scaffold protein NFU4	7.72469	15.5861	18.975	10.4395	10.3538	13.2311	AT1G51390.1	3.08e-140	499	NFU domain protein 5		215	0.0643474	0.1438	921.66
Cd leaf	808	6	29955122	4.46e-05	0.714	0.08	18.7	0.02	T	A	intergenic_region; upstream_gene_variant	416		Medtr6g079460		pentatricopeptide (PPR) repeat protein	0	0.335891	0	0	0	0.247852	AT5G41170.1	1.33e-07, 0.44	59.0, 37.4	Pentatricopeptide repeat (PPR-like) superfamily protein		215	0.037254	0.119011	579.98
Cd leaf	809	5	23443535	4.47e-05	0.595236	0.08	12.9	0.04	G	A	downstream_gene_variant; intergenic_region	584		Medtr5te056965														215	0.0551478	0.135673	1777.01
Cd leaf	810	7	20877252	4.47e-05	0.630959	0.08	11.1	0.05	A	G	intergenic_region																	215	0.0413366	0.122734	190.88
Cd leaf	811	5	8504311	4.47e-05	0.595236	0.08	15.5	0.03	T	G	intergenic_region																	215	0.0551478	0.135664	603.83
Cd leaf	812	6	10138503	4.47e-05	0.714	0.08	14.9	0.03	G	A	downstream_gene_variant; intergenic_region	261		Medtr6te029410														215	0.037254	0.118992	507.44
Cd leaf	813	5	11489586	4.48e-05	0.595236	0.08	5.7	0.5	T	G	intergenic_region; upstream_gene_variant	987		Medtr5g027570	DNA binding, nucleus, regulation of transcription, DNA-templated, transcription, DNA-templated	myb-like DNA-binding domain protein	0	0	0	0.159418	0	0	AT1G49010.1	4.14e-11	69.8	Duplicated homeodomain-like superfamily protein		215	0.0551478	0.135651	1255.25
Cd leaf	814	6	11687080	4.48e-05	0.714	0.08	10.5	0.07	A	G	missense_variant	cTt/cCt	L26P	Medtr6g034285	calcium ion binding, extrinsic component of membrane, photosynthesis, photosystem II, photosystem II oxygen evolving complex	CRAL/TRIO domain protein	2.81734	3.27707	3.26955	3.18396	8.37765	1.14543	AT5G47510.1	6.32e-18	93.3	Sec14p-like phosphatidylinositol transfer family protein		215	0.037254	0.118976	576.42
Cd leaf	815	3	2333400	4.49e-05	0.718943	0.08	17.6	0.02	G	T	missense_variant	gGg/gTg	G239V	Medtr3te010200														215	0.0643474	0.143753	1924.2
Cd leaf	816	3	2333397	4.49e-05	0.718943	0.08	17.6	0.02	T	C	missense_variant	tTg/tCg	L238S	Medtr3te010200														215	0.0643474	0.143753	1988.47
Cd leaf	817	2	35524941	4.5e-05	0.746917	0.08	15.7	0.02	A	G	downstream_gene_variant; intron_variant	719		Medtr2g084340		hypothetical protein	0.194134	0.826511	0.720957	0.460735	3.47522	0.609879	AT3G10915.3	0.16	37.4	Reticulon family protein		215	0.0308324	0.113124	407.68
Cd leaf	818	5	25847081	4.5e-05	0.595236	0.08	17	0.02	C	G	downstream_gene_variant; intergenic_region	653		Medtr5te062260														215	0.0551478	0.135608	159.98
Cd leaf	819	3	17960445	4.51e-05	0.718943	0.08	10	0.08	G	A	intergenic_region																	215	0.0643474	0.143712	1444.14
Cd leaf	820	1	7327009	4.51e-05	0.563654	0.08	16.9	0.03	G	A	synonymous_variant	gaC/gaT	D520	Medtr1te023100														215	0.043701	0.124962	1218.74
Cd leaf	821	1	49419431	4.51e-05	0.563654	0.08	17.1	0.03	T	G	intergenic_region																	215	0.043701	0.124951	356.42
Cd leaf	822	6	20451890	4.52e-05	0.714	0.08	20.9	0.02	C	G	intergenic_region																	215	0.037254	0.118888	504.28
Cd leaf	823	8	42641376	4.52e-05	0.760413	0.08	16.5	0.02	G	A	intron_variant			Medtr8g101500		hypothetical protein	0	0	0	0	0	0	AT5G39650.1	0.01	41	Protein of unknown function (DUF679)		215	0.0485654	0.129234	219.26
Cd leaf	824	6	18189433	4.52e-05	0.714	0.08	7.7	0.25	A	G	intron_variant			Medtr6te052170														215	0.037254	0.118885	2064.86
Cd leaf	825	5	2271022	4.54e-05	0.595236	0.08	15.4	0.02	A	T	intergenic_region; upstream_gene_variant	935		Medtr5g009480		hypothetical protein	0	0	0	0	0.975763	0	AT3G24332.1	0.00066	44.6	other RNA		215	0.0551478	0.135527	129.21
Cd leaf	826	7	6079604	4.56e-05	0.637634	0.08	11	0.05	C	T	downstream_gene_variant; intergenic_region	961		Medtr7g018610	cytoplasmic chromatin, cytosol, nuclear envelope, nuclear lamina, nuclear periphery, nucleoplasm, nucleus, nucleus organization, regulation of nucleus size	nuclear matrix constituent-like protein	30.5921	65.9627	56.0195	26.2936	54.4685	40.4253	AT1G67230.1	4.7e-158	560	little nuclei1		215	0.0413366	0.122545	648.25
Cd leaf	827	6	34217312	4.56e-05	0.714	0.08	5.3	0.32	C	G	intergenic_region																	215	0.037254	0.118807	12347.2
Cd leaf	828	6	33900446	4.56e-05	0.714	0.08	10.5	0.09	T	C	intergenic_region; upstream_gene_variant	329		Medtr6g088780		hypothetical protein	0	0	0	0	0	0	AT5G28710.1	0.49	35.6	transposable element gene		215	0.037254	0.1188	30300.2
Cd leaf	829	4	14165922	4.56e-05	0.557578	0.08	14.3	0.03	G	A	downstream_gene_variant; synonymous_variant	684; atC/atT	I1016	Medtr4te039860; Medtr4te039870														215	0.0430196	0.1241	1568.67
Cd leaf	830	6	34474016	4.58e-05	0.714	0.08	10.3	0.08	T	A	intergenic_region																	215	0.037254	0.118763	11141.2
Cd leaf	831	2	28550546	4.58e-05	0.746917	0.08	10.1	0.07	A	G	intergenic_region																	215	0.0308324	0.112939	713.5
Cd leaf	832	2	17478469	4.6e-05	0.746917	0.08	16	0.02	A	G	missense_variant	Tca/Cca	S130P; S177P	Medtr2g039890		hypothetical protein	2.31543	2.5519	4.09614	11.4311	19.5306	3.20947	AT5G57000.2	1.96e-21, 1.84e-15, 1.09e-05	104, 84.2, 51.8	unknown protein, FUNCTIONS IN: molecular_function unknown, INVOLVED IN: biological_process unknown, LOCATED IN: cellular_component unknown, EXPRESSED IN: 24 plant structures, EXPRESSED DURING: 15 growth stages, BEST Arabidopsis thaliana protein match is: unknown protein (TAIR:AT1G72690.1), Has 141 Blast hits to 104 proteins in 24 species: Archae - 0, Bacteria - 6, Metazoa - 27, Fungi - 8, Plants …		215	0.0308324	0.11291	761.28
Cd leaf	833	5	21382716	4.6e-05	0.595236	0.08	8.9	0.1	T	C	intergenic_region; upstream_gene_variant	577		Medtr5te048920														215	0.0551478	0.13539	3243.95
Cd leaf	834	3	18004921	4.61e-05	0.729977	0.08	8	0.12	A	G	intron_variant			Medtr3te048560														215	0.0643474	0.143485	1694.82
Cd leaf	835	5	5250357	4.62e-05	0.595236	0.08	17	0.02	A	G	intergenic_region; upstream_gene_variant	620		Medtr5g015230		hypothetical protein	0.191911	0.493452	2.71752	1.36639	1.46932	1.45647	AT2G03880.1	0.001	44.6	Pentatricopeptide repeat (PPR) superfamily protein		215	0.0551478	0.135356	229.18
Cd leaf	836	5	21385109	4.62e-05	0.595236	0.08	8.5	0.14	G	T	stop_gained	Gaa/Taa	E504*	Medtr5te048920														215	0.0551478	0.135348	52110.2
Cd leaf	837	4	44972495	4.62e-05	0.557578	0.08	16.5	0.03	A	G	intergenic_region																	215	0.0430196	0.123971	4374.43
Cd leaf	838	6	12050212	4.63e-05	0.714	0.08	18	0.02	A	G	intergenic_region																	215	0.037254	0.118656	1234.36
Cd leaf	839	1	41724548	4.63e-05	0.570263	0.08	15.8	0.02	A	G	intergenic_region																	215	0.043701	0.124698	1588.67
Cd leaf	840	1	22828023	4.67e-05	0.570263	0.08	10.2	0.14	C	T	synonymous_variant	gtG/gtA	V198	Medtr1te053855														215	0.043701	0.124611	8433.42
Cd leaf	841	1	9177171	4.68e-05	0.570263	0.08	10.7	0.05	G	A	intergenic_region; upstream_gene_variant	661		Medtr1g027600	ATP binding, calcium ion binding, integral component of membrane, kinase activity, membrane, phosphorylation, polysaccharide binding, protein kinase activity, protein phosphorylation, protein serine/threonine kinase activity	wall-associated receptor kinase-like protein	0.147511	0	0	0	0	0	AT1G21210.1	2.45e-64	248	wall associated kinase 4		215	0.043701	0.124594	1084.28
Cd leaf	842	8	22641659	4.71e-05	0.760413	0.08	13.5	0.05	A	G	downstream_gene_variant; intergenic_region	874		Medtr8te464100														215	0.0485654	0.128848	852.39
Cd leaf	843	2	36982385	4.71e-05	0.746917	0.08	8.1	0.15	T	C	intergenic_region; upstream_gene_variant	705		Medtr2g087850		pentatricopeptide (PPR) repeat protein	0	0	0	0	0	0	AT1G63070.1	0.0002	46.4	pentatricopeptide (PPR) repeat-containing protein		215	0.0308324	0.11267	5177.19
Cd leaf	844	7	21979477	4.72e-05	0.644851	0.08	10.7	0.06	C	A	missense_variant	Ccc/Acc	P62T	Medtr7g060810	integral component of membrane, membrane	transmembrane protein, putative	0	0	0	0	0	0	AT3G04470.1	6.2	31.9	Ankyrin repeat family protein		215	0.0413366	0.122211	180.91
Cd leaf	845	4	2015511	4.73e-05	0.557578	0.08	16	0.03	C	T	intergenic_region																	215	0.0430196	0.123763	1078.76
Cd leaf	846	4	17004925	4.74e-05	0.557578	0.08	18.5	0.02	A	G	intron_variant			Medtr4te048120														215	0.0430196	0.123742	440.12
Cd leaf	847	8	26749487	4.77e-05	0.760413	0.08	15	0.03	G	A	downstream_gene_variant; intergenic_region; upstream_gene_variant	460; 405		Medtr8g063810; Medtr8g063820		hypothetical protein	0	0	0.0; 1.19539	0	0	0	AT5G15970.1; AT3G45530.1	0.095; 0.090	37.4	stress-responsive protein (KIN2) / stress-induced protein (KIN2) / cold-responsive protein (COR6.6) / cold-regulated protein (COR6.6); Cysteine/Histidine-rich C1 domain family protein		215	0.0485654	0.128732	77.68
Cd leaf	848	8	10159590	4.77e-05	0.760413	0.08	-6.7	0.33	T	C	synonymous_variant	ttA/ttG	L339	Medtr8g027810	zinc ion binding	pentatricopeptide (PPR) repeat protein	3.86713	2.04938	0.959233	0.140118	0.084754	2.05365	AT4G01030.1	1.04e-57, 5.39e-17	226, 91.5	pentatricopeptide (PPR) repeat-containing protein		215	0.0485654	0.128732	48306
Cd leaf	849	3	19688716	4.77e-05	0.748279	0.08	13.6	0.04	C	T	stop_gained	Cag/Tag	Q483*	Medtr3te050020														215	0.0643474	0.14317	265.06
Cd leaf	850	4	4326572	4.8e-05	0.557578	0.08	13.4	0.04	G	A	downstream_gene_variant; intergenic_region	774		Medtr4g015010	integral component of membrane, membrane	transmembrane protein, putative	9.76313	8.88007	3.97713	0.0788114	0.095342	3.27628	AT3G09050.1	5.98e-29, 0.083	129, 39.2	unknown protein, FUNCTIONS IN: molecular_function unknown, INVOLVED IN: biological_process unknown, LOCATED IN: chloroplast thylakoid membrane, chloroplast, EXPRESSED IN: 21 plant structures, EXPRESSED DURING: 13 growth stages, Has 120 Blast hits to 120 proteins in 47 species: Archae - 4, Bacteria - 10, Metazoa - 33, Fungi - 2, Plants - 44, Viruses - 0, Other Eukaryotes - 27 (source: NCBI BLink).		215	0.0430196	0.123616	43179.9
Cd leaf	851	7	33632996	4.81e-05	0.644851	0.08	16.3	0.03	G	A	missense_variant	cCc/cTc	P1015L	Medtr7te086600														215	0.0413366	0.122028	360.81
Cd leaf	852	4	12658991	4.82e-05	0.557578	0.08	12.7	0.04	T	A	intergenic_region																	215	0.0430196	0.123564	193.87
Cd leaf	853	1	5426995	4.83e-05	0.580805	0.08	16.7	0.02	C	A	intergenic_region																	215	0.043701	0.124302	774.21
Cd leaf	854	7	29360506	4.83e-05	0.644851	0.08	15.1	0.03	T	C	synonymous_variant	ccT/ccC	P230	Medtr7g077780	ATP binding, kinase activity, phosphorylation, protein kinase activity, protein phosphorylation, protein ubiquitination, ubiquitin-protein transferase activity	U-box kinase family protein	6.0257	6.31798	9.25757	12.9214	14.168	4.48791	AT2G45910.1	2.57e-147, 3.83e-50	524, 201	U-box domain-containing protein kinase family protein		215	0.0413366	0.121977	1504
Cd leaf	855	8	19939987	4.83e-05	0.760413	0.08	12	0.05	A	G	intron_variant			Medtr8te057815														215	0.0485654	0.128598	921.52
Cd leaf	856	6	18138123	4.84e-05	0.73383	0.08	-5.6	0.47	A	T	intergenic_region																	215	0.037254	0.118233	926.48
Cd leaf	857	3	5521953	4.84e-05	0.752826	0.08	8.5	0.12	C	T	intergenic_region																	215	0.0643474	0.143031	7966.76
Cd leaf	858	2	37165141	4.85e-05	0.746917	0.08	8.9	0.12	G	C	intron_variant			Medtr2g088230	autophagy	gaba-receptor-associated protein ubiquitin domain protein	74.7783	70.6829	162.652	82.1428	169.71	50.8054	AT2G05630.2	9.52e-66	250	Ubiquitin-like superfamily protein		215	0.0308324	0.112386	6950.37
Cd leaf	859	5	41574378	4.86e-05	0.595236	0.08	12.3	0.05	T	A	downstream_gene_variant; intergenic_region	524		Medtr5g095130		PPR containing plant-like protein	0.486289	2.30622	1.08354	0.846336	0.837698	1.31219	AT3G06920.1	0.0, 0.28	1400, 39.2	Tetratricopeptide repeat (TPR)-like superfamily protein		215	0.0551478	0.134866	640.72
Cd leaf	860	1	9340068	4.86e-05	0.580805	0.08	13.4	0.03	A	G	intergenic_region																	215	0.043701	0.12423	166.97
Cd leaf	861	1	28094627	4.89e-05	0.580805	0.08	10.3	0.07	T	A	intergenic_region																	215	0.043701	0.12418	274.83
Cd leaf	862	6	6331195	4.89e-05	0.73383	0.08	6.1	0.22	A	G	downstream_gene_variant; intergenic_region	808		Medtr6g016640	oxidation-reduction process, proline catabolic process, proline dehydrogenase activity	proline dehydrogenase	0	0	0.239121	0.101877	0.308114	0.081445						215	0.037254	0.118125	9420.37
Cd leaf	863	4	12381335	4.89e-05	0.557578	0.08	13.6	0.03	A	G	intergenic_region; upstream_gene_variant	1000; 955		Medtr4te035720; Medtr4g035725	integral component of membrane, membrane, metal ion binding, nodule morphogenesis	Nodule Cysteine-Rich (NCR) secreted peptide	0	0	0	144.419	0	0	AT1G53650.2	0.005	41	CTC-interacting domain 8		215	0.0430196	0.123429	278.58
Cd leaf	864	7	8733719	4.9e-05	0.644851	0.08	16.2	0.02	G	A	intergenic_region; upstream_gene_variant	391		Medtr7te026330														215	0.0413366	0.121848	951.71
Cd leaf	865	2	12620939	4.9e-05	0.746917	0.08	15.9	0.02	C	T	intergenic_region																	215	0.0308324	0.11228	180.92
Cd leaf	866	4	10054293	4.9e-05	0.557578	0.08	10.9	0.07	A	G	missense_variant	Tct/Cct	S371P	Medtr4te029160														215	0.0430196	0.123408	1977.17
Cd leaf	867	7	19629982	4.91e-05	0.644851	0.08	-7.3	0.41	C	G	intergenic_region; upstream_gene_variant	22		Medtr7te056187														215	0.0413366	0.121821	21439.7
Cd leaf	868	4	10050429	4.92e-05	0.557578	0.08	10.6	0.07	T	G	downstream_gene_variant; intergenic_region	91; 981		Medtr4te029150; Medtr4te029160														215	0.0430196	0.123382	3354.98
Cd leaf	869	6	14865707	4.93e-05	0.73383	0.08	13.6	0.03	G	C	intron_variant			Medtr6g043060	DNA binding, nucleus, regulation of transcription, DNA-templated, sequence-specific DNA binding, transcription factor activity, sequence-specific DNA binding	heat shock transcription factor A8	0	0	0	0	0	0.161688	AT4G13980.1	3.05e-65	250	winged-helix DNA-binding transcription factor family protein		215	0.037254	0.118057	692.13
Cd leaf	870	4	18272237	4.93e-05	0.557578	0.08	15	0.03	T	A	intron_variant			Medtr4te451485														215	0.0430196	0.123352	402.83
Cd leaf	871	7	20019281	4.93e-05	0.644851	0.08	17.7	0.02	T	C	intergenic_region																	215	0.0413366	0.121779	194.9
Cd leaf	872	1	9197997	4.93e-05	0.581343	0.08	7.1	0.13	G	A	downstream_gene_variant; intergenic_region	249		Medtr1g027630		hypothetical protein	0	0	0	0	0	0	AT5G51450.2	1.8	33.7	RPM1 interacting protein 3		215	0.043701	0.124093	3074.3
Cd leaf	873	4	56369179	4.93e-05	0.557578	0.08	13.2	0.03	G	A	intergenic_region																	215	0.0430196	0.123348	560.4
Cd leaf	874	8	29516021	4.94e-05	0.760413	0.08	17	0.02	C	T	intergenic_region																	215	0.0485654	0.128399	234.93
Cd leaf	875	2	40933804	4.94e-05	0.746917	0.08	16.4	0.04	T	A	missense_variant	Ttc/Atc	F242I	Medtr2g095950	ATP binding, kinase activity, nucleotide binding, phosphorylation, protein kinase activity, protein phosphorylation, protein serine/threonine kinase activity	Serine/Threonine-kinase rlckvii-like protein, putative	0.107038	0.183479	0.0993745	0	0.102437	0	AT2G28590.1	1.6e-145	517	Protein kinase superfamily protein		215	0.0308324	0.112215	1409.58
Cd leaf	876	7	33830137	4.94e-05	0.644851	0.08	12.9	0.05	C	T	intergenic_region																	215	0.0413366	0.121767	1563.68
Cd leaf	877	5	30959755	4.95e-05	0.595236	0.08	17.3	0.02	C	T	intergenic_region																	215	0.0551478	0.134696	411.25
Cd leaf	878	2	17591673	4.95e-05	0.746917	0.08	17.2	0.03	T	C	downstream_gene_variant; intergenic_region	764		Medtr2g040085		hypothetical protein	0	0	0	0	0	0	AT5G45060.1	0.006	41	Disease resistance protein (TIR-NBS-LRR class) family		215	0.0308324	0.11218	114.75
Cd leaf	879	2	35288183	4.96e-05	0.746917	0.08	15.5	0.02	T	C	downstream_gene_variant; intergenic_region	928		Medtr2g084020	cellular oxidant detoxification, extracellular region, heme binding, hydrogen peroxide catabolic process, metal ion binding, oxidation-reduction process, oxidoreductase activity, peroxidase activity, response to oxidative stress	lignin biosynthetic peroxidase	0.401675	8.00419	2.70365	0.794402	3.84411	2.15928	AT5G05340.1	3.59e-26	120	Peroxidase superfamily protein		215	0.0308324	0.112172	115.82
Cd leaf	880	5	21383427	4.98e-05	0.595236	0.08	9.1	0.11	A	G	synonymous_variant	caA/caG	Q45	Medtr5te048920														215	0.0551478	0.134643	65043.1
Cd leaf	881	8	26203375	4.98e-05	0.760413	0.08	15	0.04	C	T	intron_variant; stop_gained	Caa/Taa	Q103*	Medtr8g062700; Medtr8g062702	nucleus, regulation of transcription, DNA-templated	paired amphipathic helix SIN3-like protein	9.75287	15.9231	9.17101	10.1154	14.6366	4.12224	AT1G70060.1	4.61e-178, 1.24e-115, 2.40e-80	627, 419, 302	SIN3-like 4		215	0.0485654	0.128316	7464.17
Cd leaf	882	5	21390416	4.98e-05	0.595236	0.08	7.7	0.16	C	T	intergenic_region																	215	0.0551478	0.134637	27543.3
Cd leaf	883	7	11241428	4.99e-05	0.644851	0.08	10.4	0.07	C	T	intergenic_region																	215	0.0413366	0.121673	1353.01
Cd leaf	884	5	27661846	4.99e-05	0.595236	0.08	17.5	0.02	A	C	intergenic_region																	215	0.0551478	0.134614	488.86
Cd leaf	885	7	11251521	5.01e-05	0.644851	0.08	13.5	0.04	A	G	intergenic_region																	215	0.0413366	0.121625	190.06
Cd leaf	886	2	35347983	5.02e-05	0.746917	0.08	8.1	0.18	C	T	intergenic_region; upstream_gene_variant	122		Medtr2g084190		hypothetical protein	7.17244	0.683038	1.47977	5.67405	0	1.00802	AT5G60250.1	0.000399	44.6	zinc finger (C3HC4-type RING finger) family protein		215	0.0308324	0.112059	60230.5
Cd leaf	887	5	21390884	5.02e-05	0.595236	0.08	8.3	0.13	C	T	intergenic_region																	215	0.0551478	0.13456	25534
Cd leaf	888	6	12838627	5.02e-05	0.73383	0.08	14.9	0.03	A	G	intergenic_region; upstream_gene_variant	557		Medtr6g036620		Leginsulin/Albumin-1	0	0	0	0.174049	446.167	0	AT5G34940.2	1.7	33.7	glucuronidase 3		215	0.037254	0.117874	167.76
Cd leaf	889	7	10580587	5.03e-05	0.644851	0.08	18.8	0.03	C	T	downstream_gene_variant; intergenic_region; upstream_gene_variant	53; 73		Medtr7g029515; Medtr7g029520	DNA binding, chromosome, nucleosome, nucleus, protein heterodimerization activity	PPR containing plant protein; histone H4	0.401885; 0.670178	0.89556; 1.8873	0.89547; 1.77771	0.381513; 0.530171	0.538457; 1.0995	0.304999; 2.05867	AT3G04130.2; AT2G28740.1	7.16e-69; 3.79e-46	262; 187	Tetratricopeptide repeat (TPR)-like superfamily protein; histone H4		215	0.0413366	0.121594	1233.8
Cd leaf	890	2	37095081	5.05e-05	0.746917	0.08	16.7	0.03	C	T	downstream_gene_variant; intergenic_region; upstream_gene_variant	929; 795		Medtr2g088100; Medtr2g088090		hypothetical protein	8.3423; 1.75463	14.3; 0.0	30.9802; 0.0	2.19984; 0.0	29.2738; 0.0	35.173; 0.0	AT5G55896.1; AT1G80420.4	0.83; 0.002	33.7; 42.8	transposable element gene; BRCT domain-containing DNA repair protein		215	0.0308324	0.111997	325.15
Cd leaf	891	5	22992463	5.05e-05	0.595236	0.08	17	0.02	G	A	intron_variant			Medtr5g055825		hypothetical protein	0	0	0	0	0	0	AT1G66960.1	0.72	35.6	Terpenoid cyclases family protein		215	0.0551478	0.134498	153.51
Cd leaf	892	7	24623454	5.06e-05	0.644851	0.08	11.9	0.06	G	C	intergenic_region																	215	0.0413366	0.121525	610.19
Cd leaf	893	4	14175288	5.07e-05	0.557578	0.08	6.5	0.23	A	G	synonymous_variant	acA/acG	T300	Medtr4te039900														215	0.0430196	0.123089	11400.1
Cd leaf	894	1	44633428	5.07e-05	0.592071	0.08	9.5	0.09	C	T	intergenic_region																	215	0.043701	0.12383	266.66
Cd leaf	895	4	10190942	5.07e-05	0.557578	0.08	16.1	0.02	C	T	downstream_gene_variant; intergenic_region	374; 657		Medtr4g029490; Medtr4g029500	oxidation-reduction process, oxidoreductase activity	import inner membrane translocase subunit TIM44-2; Zn-dependent alcohol dehydrogenase family protein	0.0; 4.11236	0.0730905; 12.3016	0.0791733; 12.3522	0.539705; 16.649	0.163227; 24.5397	0.0; 15.6048	AT2G36070.1; AT5G61510.1	1.62e-38; 3.95e-172	161; 605	translocase inner membrane subunit 44-2; GroES-like zinc-binding alcohol dehydrogenase family protein		215	0.0430196	0.123084	516.28
Cd leaf	896	8	39956793	5.07e-05	0.760413	0.08	6.6	0.19	A	G	5_prime_UTR_variant; intron_variant	385		Medtr8g095470		VQ motif protein	3.06471	1.26912	1.75203	1.67951	2.70332	0.271355	AT5G08480.2	3.86e-23	109	VQ motif-containing protein		215	0.0485654	0.128132	6346.16
Cd leaf	897	5	22805033	5.08e-05	0.595236	0.08	15.7	0.05	T	C	synonymous_variant	gaA/gaG	E290	Medtr5te055380														215	0.0551478	0.134444	2640.22
Cd leaf	898	4	40615784	5.09e-05	0.557578	0.08	15.6	0.03	C	G	intergenic_region																	215	0.0430196	0.123051	633.3
Cd leaf	899	3	14570814	5.1e-05	0.759495	0.08	13.8	0.04	C	T	downstream_gene_variant; intergenic_region	411		Medtr3te045070														215	0.0643474	0.142538	1164.8
Cd leaf	900	1	43733666	5.1e-05	0.592071	0.08	15.4	0.03	A	G	downstream_gene_variant; intergenic_region	830		Medtr1te097030														215	0.043701	0.123763	315.23
Cd leaf	901	8	25852965	5.1e-05	0.760413	0.08	16.6	0.02	C	T	intergenic_region																	215	0.0485654	0.128077	264.23
Cd leaf	902	3	5688686	5.11e-05	0.759495	0.08	20.4	0.02	A	G	synonymous_variant; upstream_gene_variant	gaT/gaC; 825	D178	Medtr3te019960; Medtr3te019950														215	0.0643474	0.142533	720.85
Cd leaf	903	7	41293404	5.11e-05	0.645829	0.08	12.1	0.05	C	T	intergenic_region; upstream_gene_variant	888; 968		Medtr7g102320	integral component of membrane	transmembrane protein, putative	13.8183	12.0673	20.4633	20.0513	16.1039	6.88689	AT2G41630.1	0.28	35.6	transcription factor IIB		215	0.0413366	0.121432	1494.12
Cd leaf	904	2	15731198	5.13e-05	0.746917	0.08	13.6	0.06	C	T	intergenic_region																	215	0.0308324	0.11183	347.06
Cd leaf	905	3	19618898	5.13e-05	0.759495	0.08	12.6	0.04	G	A	downstream_gene_variant; intergenic_region	825		Medtr3g049820		LCR-like protein	0	0	0	0	0	2.19855	AT4G00550.1	0.23	35.6	digalactosyl diacylglycerol deficient 2		215	0.0643474	0.142481	185.38
Cd leaf	906	6	29955587	5.14e-05	0.73383	0.08	10.2	0.06	A	G	intergenic_region; upstream_gene_variant	881		Medtr6g079460		pentatricopeptide (PPR) repeat protein	0	0.335891	0	0	0	0.247852	AT5G41170.1	1.33e-07, 0.44	59.0, 37.4	Pentatricopeptide repeat (PPR-like) superfamily protein		215	0.037254	0.117644	756.25
Cd leaf	907	8	34762126	5.15e-05	0.760413	0.08	16.2	0.02	C	T	synonymous_variant	Ctg/Ttg	L90	Medtr8te080760														215	0.0485654	0.127998	273.51
Cd leaf	908	8	25418792	5.16e-05	0.760413	0.08	7	0.16	T	A	intron_variant			Medtr8g469720	kinase activity, phosphorylation	LRR receptor-like kinase family protein	0.172512	0	0	0	0	0	AT4G15475.1	0.27	37.4	F-box/RNI-like superfamily protein		215	0.0485654	0.12798	4371.83
Cd leaf	909	5	17962983	5.16e-05	0.595236	0.08	15.1	0.03	G	A	downstream_gene_variant; intergenic_region	593		Medtr5te040840														215	0.0551478	0.134304	64.82
Cd leaf	910	2	24666262	5.16e-05	0.746917	0.08	14.9	0.03	C	G	intron_variant			Medtr2g059890		rhodanese/cell cycle control phosphatase superfamily protein	0.110522	0	0	12.6438	9.97941	0	AT2G21045.1	1.4e-39	163	Rhodanese/Cell cycle control phosphatase superfamily protein		215	0.0308324	0.11178	95.97
Cd leaf	911	3	21633239	5.17e-05	0.759495	0.08	16.9	0.02	C	T	intergenic_region																	215	0.0643474	0.142425	135.64
Cd leaf	912	8	15759426	5.17e-05	0.760413	0.08	12.8	0.04	C	G	missense_variant; splice_region_variant	Cca/Gca	P1060A	Medtr8te041800														215	0.0485654	0.127949	775.86
Cd leaf	913	3	18751330	5.18e-05	0.759495	0.08	16.4	0.02	C	A	synonymous_variant	cgG/cgT	R143	Medtr3te451700														215	0.0643474	0.142407	1107.28
Cd leaf	914	3	29067301	5.18e-05	0.759495	0.08	12	0.04	G	A	downstream_gene_variant; intergenic_region	852		Medtr3g064500	DNA binding, nucleus, regulation of transcription, DNA-templated, transcription, DNA-templated	myb transcription factor	5.9733	0.100384	0	0	0	0	AT5G17300.1	1.81e-49	197	Homeodomain-like superfamily protein		215	0.0643474	0.142391	505.38
Cd leaf	915	2	28782658	5.22e-05	0.746917	0.08	10.2	0.07	C	A	3_prime_UTR_variant	137		Medtr2g069300	metal ion binding, oxidation-reduction process, oxidoreductase activity	1-aminocyclopropane-1-carboxylate oxidase-like protein	0	0	0	4.79801	67.7178	0	AT1G06620.1	1.51e-50	201	2-oxoglutarate (2OG) and Fe(II)-dependent oxygenase superfamily protein		215	0.0308324	0.111674	628.81
Cd leaf	916	4	9490123	5.22e-05	0.557578	0.08	17.2	0.03	A	G	intergenic_region																	215	0.0430196	0.122797	1043.85
Cd leaf	917	4	11495798	5.23e-05	0.557578	0.08	16	0.02	A	C	intergenic_region																	215	0.0430196	0.122795	359.95
Cd leaf	918	6	34853366	5.23e-05	0.73383	0.08	17	0.02	A	T	intergenic_region																	215	0.037254	0.117475	338.94
Cd leaf	919	2	37217588	5.24e-05	0.746917	0.08	16.6	0.03	T	G	intergenic_region																	215	0.0308324	0.111628	993.49
Cd leaf	920	2	37218241	5.24e-05	0.746917	0.08	16.6	0.03	T	A	intergenic_region																	215	0.0308324	0.111628	373.26
Cd leaf	921	2	37214061	5.24e-05	0.746917	0.08	16.6	0.03	C	A	intergenic_region; upstream_gene_variant	952		Medtr2g088320		hypothetical protein	0.337507	31.8197	4.38681	5.33997	14.535	13.8743	AT5G11430.1	0.000844	44.6	SPOC domain / Transcription elongation factor S-II protein		215	0.0308324	0.111628	90.29
Cd leaf	922	1	50168525	5.26e-05	0.602141	0.08	16.7	0.03	T	C	missense_variant	Aat/Gat	N110D	Medtr1te111080														215	0.043701	0.123466	1190.98
Cd leaf	923	4	16326949	5.27e-05	0.557578	0.08	13.4	0.03	C	T	intergenic_region																	215	0.0430196	0.122707	257.62
Cd leaf	924	8	10607143	5.27e-05	0.760413	0.08	14.3	0.05	G	A	intergenic_region																	215	0.0485654	0.127763	4260.82
Cd leaf	925	5	42661545	5.28e-05	0.595236	0.08	11.1	0.05	A	C	intergenic_region; upstream_gene_variant	748		Medtr5g097390	integral component of membrane	transmembrane protein, putative	0	0	0	0	0	0	AT1G03920.1	0.058	37.4	Protein kinase family protein		215	0.0551478	0.134078	319.24
Cd leaf	926	7	268444	5.29e-05	0.662602	0.08	7.5	0.16	G	A	intergenic_region																	215	0.0413366	0.121107	1973.89
Cd leaf	927	4	24024348	5.3e-05	0.557578	0.08	19.7	0.02	T	A	downstream_gene_variant; missense_variant	735; Tat/Aat	Y76N	Medtr4te064390; Medtr4te064400														215	0.0430196	0.122666	313.22
Cd leaf	928	6	34183666	5.31e-05	0.73383	0.08	11.8	0.05	C	T	intergenic_region																	215	0.037254	0.117325	297.1
Cd leaf	929	5	21368200	5.32e-05	0.595236	0.08	14.6	0.04	C	T	intergenic_region																	215	0.0551478	0.134011	8446.33
Cd leaf	930	1	5699116	5.32e-05	0.602141	0.08	16.4	0.03	C	T	intergenic_region																	215	0.043701	0.123364	32.91
Cd leaf	931	3	5751645	5.32e-05	0.759495	0.08	19.8	0.02	A	C	intergenic_region																	215	0.0643474	0.142142	268.35
Cd leaf	932	1	46199477	5.33e-05	0.602141	0.08	18.9	0.02	T	C	intergenic_region																	215	0.043701	0.123348	633.73
Cd leaf	933	6	33454551	5.34e-05	0.73383	0.08	10.1	0.09	C	A	intergenic_region																	215	0.037254	0.11727	4551.86
Cd leaf	934	8	34571206	5.35e-05	0.760413	0.08	15.4	0.02	C	T	intron_variant			Medtr8g080380	integral component of membrane, membrane, peptidase activity, signal peptidase complex, signal peptide processing	microsomal signal peptidase 12 kDa protein	2.54972	6.19171	4.65545	11.8334	11.062	5.69761	AT2G22425.2	3.46e-36	152	Microsomal signal peptidase 12 kDa subunit (SPC12)		215	0.0485654	0.127635	931.92
Cd leaf	935	6	6193180	5.35e-05	0.73383	0.08	16.2	0.02	G	A	downstream_gene_variant; intergenic_region	858		Medtr6g016480	integral component of membrane, membrane	transmembrane protein, putative	0	0.531338	0.431669	0.122608	0.296649	0.196036	AT5G38770.1	3.65e-07	55.4	glutamine dumper 7		215	0.037254	0.117262	403.59
Cd leaf	936	6	6194236	5.35e-05	0.73383	0.08	16.2	0.02	A	T	intergenic_region																	215	0.037254	0.117262	632.15
Cd leaf	937	1	8673963	5.36e-05	0.602141	0.08	14.5	0.05	G	T	downstream_gene_variant; intergenic_region	864		Medtr1g026590	carbohydrate transport, integral component of membrane, membrane	nucleotide/sugar transporter family protein	24.2632	46.285	51.5586	41.417	38.0431	61.0071	AT5G42420.1	0	700	Nucleotide-sugar transporter family protein		215	0.043701	0.1233	1181.37
Cd leaf	938	5	17997592	5.36e-05	0.595236	0.08	12.7	0.04	C	T	intergenic_region; upstream_gene_variant	748		Medtr5g040940	RNA binding, RNA phosphodiester bond hydrolysis, endonucleolytic, ribonuclease T2 activity	ribonuclease T2 family protein	0	0	0.172263	0.733923	0	0.938771	AT2G02990.1	3.1e-82	306	ribonuclease 1		215	0.0551478	0.133937	567.02
Cd leaf	939	4	51012617	5.36e-05	0.557578	0.08	16.8	0.03	T	C	intergenic_region																	215	0.0430196	0.122552	709.24
Cd leaf	940	5	41137157	5.37e-05	0.595236	0.08	12.1	0.04	A	G	intergenic_region																	215	0.0551478	0.133925	1349.46
Cd leaf	941	8	6678748	5.39e-05	0.760413	0.08	20.6	0.02	A	G	intron_variant			Medtr8te019190														215	0.0485654	0.127561	618.76
Cd leaf	942	4	14999708	5.39e-05	0.557578	0.08	20	0.02	C	T	missense_variant	Gca/Aca	A291T	Medtr4te037600														215	0.0430196	0.122491	412.57
Cd leaf	943	5	31886355	5.42e-05	0.595236	0.08	16.9	0.02	G	A	intergenic_region																	215	0.0551478	0.13383	165.38
Cd leaf	944	5	18484894	5.43e-05	0.595236	0.08	17.1	0.03	T	C	intergenic_region																	215	0.0551478	0.133805	567.05
Cd leaf	945	5	42509549	5.44e-05	0.595236	0.08	10.3	0.06	T	C	intergenic_region																	215	0.0551478	0.133793	2263.91
Cd leaf	946	5	23745240	5.45e-05	0.595236	0.08	15.3	0.03	A	T	downstream_gene_variant; intergenic_region; upstream_gene_variant	64; 626		Medtr5te057050; Medtr5te057637														215	0.0551478	0.133783	249.88
Cd leaf	947	3	21618891	5.46e-05	0.759495	0.08	8.9	0.09	G	A	intergenic_region																	215	0.0643474	0.141904	1678.35
Cd leaf	948	4	29345088	5.46e-05	0.557578	0.08	14.7	0.05	G	T	intergenic_region																	215	0.0430196	0.122369	1922.58
Cd leaf	949	1	14503977	5.47e-05	0.602611	0.08	16	0.03	G	C	synonymous_variant	acG/acC	T716	Medtr1g039310	ATP binding, integral component of membrane, kinase activity, membrane, nucleotide binding, phosphorylation, protein kinase activity, protein phosphorylation	LRR receptor-like kinase family protein	0	0	0	0	0	0	AT4G08850.2	9.05e-28	127	Leucine-rich repeat receptor-like protein kinase family protein		215	0.043701	0.123097	1191.11
Cd leaf	950	3	3424878	5.48e-05	0.759495	0.08	16	0.02	C	T	intergenic_region; upstream_gene_variant	945		Medtr3g012410		hypothetical protein	0	0	0	0	0	0	AT4G34910.1	0.006	42.8	P-loop containing nucleoside triphosphate hydrolases superfamily protein		215	0.0643474	0.141877	150.65
Cd leaf	951	6	32192493	5.48e-05	0.73383	0.08	13.1	0.04	A	T	downstream_gene_variant; intergenic_region	402		Medtr6g086500	integral component of membrane	transmembrane protein, putative	0	0	0	0	0	4.79866	AT4G11420.1	0.088	37.4	eukaryotic translation initiation factor 3A		215	0.037254	0.117033	112.39
Cd leaf	952	8	32579493	5.48e-05	0.760413	0.08	15.4	0.02	T	A	downstream_gene_variant; intergenic_region	375		Medtr8g076820	cellular oxidant detoxification, extracellular region, heme binding, hydrogen peroxide catabolic process, metal ion binding, oxidation-reduction process, oxidoreductase activity, peroxidase activity, response to oxidative stress	peroxidase family protein	1.71835	1.92099	2.63576	3.66439	29.1004	1.51199	AT5G66390.1	4.54e-177	621	Peroxidase superfamily protein		215	0.0485654	0.127398	122.56
Cd leaf	953	4	31590224	5.48e-05	0.557578	0.08	11.8	0.05	G	A	intergenic_region																	215	0.0430196	0.122337	374.37
Cd leaf	954	3	523830	5.49e-05	0.759495	0.08	14	0.03	G	A	intergenic_region																	215	0.0643474	0.141859	146.3
Cd leaf	955	3	15913507	5.5e-05	0.759495	0.08	12.5	0.04	A	G	synonymous_variant; upstream_gene_variant	gtA/gtG; 502	V420	Medtr3g047715; Medtr3te047720		hypothetical protein	0	0	0	0	0	0	AT4G04140.1	1.8	35.6	transposable element gene		215	0.0643474	0.141838	2243.46
Cd leaf	956	3	12261088	5.5e-05	0.759495	0.08	9.9	0.06	T	A	intergenic_region																	215	0.0643474	0.141836	446.99
Cd leaf	957	2	4812443	5.51e-05	0.777064	0.08	-12	0.34	A	G	intergenic_region																	215	0.0308324	0.11114	10249.9
Cd leaf	958	3	13746625	5.54e-05	0.759495	0.08	13.7	0.04	C	T	synonymous_variant	aaG/aaA	K170	Medtr3te037410														215	0.0643474	0.141761	1049.86
Cd leaf	959	6	5957437	5.54e-05	0.73383	0.08	16.8	0.02	C	T	intergenic_region																	215	0.037254	0.116915	169.15
Cd leaf	960	3	31348746	5.57e-05	0.759495	0.08	17.4	0.02	G	A	intron_variant			Medtr3g070030	DNA binding, nucleus, regulation of transcription, DNA-templated, transcription, DNA-templated	ANAC079/ANAC080/ATNAC4 protein	0	0	0	0	0	0	AT5G39610.1	1e-71	271	NAC domain containing protein 6		215	0.0643474	0.14171	922.29
Cd leaf	961	1	29122736	5.58e-05	0.602611	0.08	13.1	0.04	C	A	downstream_gene_variant; intergenic_region	46		Medtr1g067520		hypothetical protein	0	0	0	0	0	0	AT4G14460.1	8.38e-10	64.4	transposable element gene		215	0.043701	0.122905	840.58
Cd leaf	962	1	22534789	5.59e-05	0.602611	0.08	8.8	0.2	G	A	downstream_gene_variant; intergenic_region	214		Medtr1g053510		F-box protein interaction domain protein	0	0	0	0	0	0	AT5G15540.2	0.44	37.4	PHD finger family protein		215	0.043701	0.122882	7608.59
Cd leaf	963	1	29169959	5.6e-05	0.602611	0.08	15.2	0.03	T	A	intergenic_region																	215	0.043701	0.12288	913.44
Cd leaf	964	6	24397858	5.6e-05	0.73383	0.08	12.4	0.06	G	T	intergenic_region																	215	0.037254	0.116821	1996.07
Cd leaf	965	4	16412241	5.61e-05	0.557578	0.08	13.1	0.03	C	T	intergenic_region																	215	0.0430196	0.122121	363.23
Cd leaf	966	1	17597412	5.61e-05	0.602611	0.08	12.6	0.04	T	C	intergenic_region																	215	0.043701	0.12286	770.06
Cd leaf	967	4	45126242	5.61e-05	0.557578	0.08	8.2	0.11	C	T	downstream_gene_variant; intergenic_region	264		Medtr4g108870	nucleic acid binding, transferase activity	ribonuclease H superfamily polynucleotidyl transferase	0.86815	1.96647	4.95112	4.36599	4.80699	3.21585	AT5G07710.1	5.59e-83, 2.09e-12	309, 75.2	Polynucleotidyl transferase, ribonuclease H-like superfamily protein		215	0.0430196	0.122117	1862.34
Cd leaf	968	1	23266259	5.61e-05	0.602611	0.08	11.6	0.07	A	C	missense_variant	aTt/aGt	I683S	Medtr1te054230														215	0.043701	0.122858	3707.9
Cd leaf	969	8	23385061	5.64e-05	0.760413	0.08	18.5	0.02	A	G	synonymous_variant	agA/agG	R471	Medtr8g465570	ATP binding, carbohydrate binding, kinase activity, phosphorylation, protein kinase activity, protein phosphorylation, recognition of pollen	S-locus lectin kinase family protein	0	0	0	0.134279	0.0812221	0						215	0.0485654	0.127119	407.62
Cd leaf	970	7	16124794	5.64e-05	0.699665	0.08	9.1	0.08	T	C	downstream_gene_variant; intergenic_region	528		Medtr7te045740														215	0.0413366	0.12048	1098.09
Cd leaf	971	8	12269096	5.65e-05	0.760413	0.08	-7	0.22	T	A	intergenic_region																	215	0.0485654	0.12711	2978.76
Cd leaf	972	2	21679678	5.65e-05	0.781539	0.08	14.2	0.03	A	G	synonymous_variant; upstream_gene_variant	acT/acC; 848	T271	Medtr2te049190; Medtr2te049180														215	0.0308324	0.110895	473.77
Cd leaf	973	3	37800907	5.66e-05	0.759495	0.08	8.6	0.16	T	C	intergenic_region																	215	0.0643474	0.141571	3555.4
Cd leaf	974	5	5445196	5.66e-05	0.595236	0.08	6	0.25	G	A	downstream_gene_variant; intergenic_region; upstream_gene_variant	49; 331		Medtr5g015640; Medtr5te015635	integral component of membrane, membrane	transmembrane protein, putative	0	0	0	0	0	0						215	0.0551478	0.133415	4451.21
Cd leaf	975	6	8914876	5.66e-05	0.73383	0.08	15.8	0.03	G	A	intergenic_region																	215	0.037254	0.116712	112.96
Cd leaf	976	6	6760758	5.67e-05	0.73383	0.08	13.8	0.03	G	A	intergenic_region																	215	0.037254	0.116703	212.12
Cd leaf	977	5	2138699	5.67e-05	0.595236	0.08	-10.3	0.34	T	C	intergenic_region																	215	0.0551478	0.133395	20345.2
Cd leaf	978	5	21390775	5.69e-05	0.595236	0.08	8.7	0.1	C	T	intergenic_region																	215	0.0551478	0.133365	1100.82
Cd leaf	979	4	16042907	5.7e-05	0.557578	0.08	14.6	0.03	G	A	missense_variant	tGt/tAt	C52Y	Medtr4g046013		hypothetical protein	0	0	0	0	0	0	AT5G53340.2	2.7	31.9	Galactosyltransferase family protein		215	0.0430196	0.121952	1643.25
Cd leaf	980	5	2668523	5.71e-05	0.595236	0.08	13	0.03	T	A	intergenic_region																	215	0.0551478	0.133332	270.98
Cd leaf	981	3	27804894	5.71e-05	0.759495	0.08	15.8	0.02	G	T	intron_variant			Medtr3g467390		hypothetical protein	0.121371	1.49101	1.4273	0.736116	0.735643	1.02345						215	0.0643474	0.141482	1128.62
Cd leaf	982	7	16949120	5.71e-05	0.699665	0.08	15.1	0.03	T	A	synonymous_variant	ggT/ggA	G733	Medtr7te450750														215	0.0413366	0.120361	158.12
Cd leaf	983	4	15786804	5.72e-05	0.557578	0.08	13.5	0.04	T	G	downstream_gene_variant; intergenic_region	392		Medtr4te045843														215	0.0430196	0.121929	311.71
Cd leaf	984	7	12908157	5.72e-05	0.699665	0.08	14.9	0.03	C	T	intron_variant			Medtr7g034425	DNA binding	Myb/SANT-like DNA-binding domain protein	0	0.661038	0	0	0.24604	0.325185	AT2G32830.1	0.17	37.4	phosphate transporter 1,5		215	0.0413366	0.120354	249.99
Cd leaf	985	8	21414685	5.73e-05	0.760413	0.08	13.5	0.05	G	T	intergenic_region; upstream_gene_variant	870		Medtr8g461090	integral component of membrane, membrane	transmembrane protein, putative	0	0	0	0	0	0	AT5G61580.2	1.2	33.7	phosphofructokinase 4		215	0.0485654	0.126968	1212.17
Cd leaf	986	1	30703063	5.75e-05	0.613162	0.08	13.8	0.04	T	C	intergenic_region																	215	0.043701	0.122621	1100.66
Cd leaf	987	8	25217823	5.76e-05	0.760413	0.08	18.1	0.02	T	C	missense_variant	Tac/Cac	Y372H	Medtr8te469390														215	0.0485654	0.126917	425.85
Cd leaf	988	5	21387247	5.76e-05	0.595236	0.08	8.5	0.13	A	G	intergenic_region																	215	0.0551478	0.133241	81896.6
Cd leaf	989	5	21387251	5.76e-05	0.595236	0.08	8.5	0.13	A	T	intergenic_region																	215	0.0551478	0.133241	80514.5
Cd leaf	990	3	958421	5.78e-05	0.759495	0.08	14.5	0.03	C	T	intergenic_region; upstream_gene_variant	106		Medtr3g007280		hypothetical protein	0	0	0	0	0	0	AT2G28940.2	0.036	39.2	Protein kinase superfamily protein		215	0.0643474	0.14137	798.22
Cd leaf	991	3	18350067	5.79e-05	0.759495	0.08	14.8	0.03	A	G	downstream_gene_variant; intergenic_region	838		Medtr3te049280														215	0.0643474	0.141355	352.18
Cd leaf	992	2	26588273	5.8e-05	0.781539	0.08	16.9	0.02	G	A	intergenic_region																	215	0.0308324	0.110647	333.17
Cd leaf	993	3	43131699	5.8e-05	0.759495	0.08	10.8	0.08	C	T	downstream_gene_variant; intergenic_region	620		Medtr3g094320	integral component of membrane, membrane, transmembrane transport, transport, transporter activity	adenine/guanine permease AZG2-like protein	4.04053	1.92391	15.5468	9.37617	12.374	9.31288	AT3G10960.1	0	1085	AZA-guanine resistant1		215	0.0643474	0.141329	1758.14
Cd leaf	994	3	7776015	5.82e-05	0.759495	0.08	16.1	0.03	C	T	missense_variant	Gat/Aat	D210N	Medtr3te025430														215	0.0643474	0.141312	527.07
Cd leaf	995	5	34052135	5.83e-05	0.595236	0.08	6.7	0.16	C	A	intergenic_region; upstream_gene_variant	847		Medtr5te079640														215	0.0551478	0.133142	619.4
Cd leaf	996	1	50766630	5.83e-05	0.614724	0.08	17.9	0.02	A	G	intron_variant			Medtr1g112240		PPR containing plant-like protein	2.45296	1.57678	1.45497	0	0.391256	2.15463	AT2G35130.2	0	810	Tetratricopeptide repeat (TPR)-like superfamily protein		215	0.043701	0.122483	968.9
Cd leaf	997	5	18207337	5.84e-05	0.595236	0.08	16.4	0.02	C	G	downstream_gene_variant; intergenic_region	462		Medtr5g041445		hypothetical protein	0	0	0	0	0	0	AT5G14060.2	5	31.9	Aspartate kinase family protein		215	0.0551478	0.133121	42.42
Cd leaf	998	7	39580957	5.84e-05	0.70383	0.08	11.3	0.05	G	T	intergenic_region																	215	0.0413366	0.120155	153.99
Cd leaf	999	7	16998578	5.84e-05	0.70383	0.08	14.6	0.03	A	G	intergenic_region																	215	0.0413366	0.120146	741.86
Cd leaf	1000	6	32024982	5.85e-05	0.73383	0.08	9.8	0.07	G	A	intergenic_region																	215	0.037254	0.116388	1059.02
Cd RRG	1	5	32903664	4.51e-10	0.000673404	0.17	13.6	0.0456621	T	C	intergenic_region																	219	0.164068	0.335518	150.73
Cd RRG	2	8	33598326	1.04e-09	0.00148264	0.16	15.1	0.0365297	A	G	synonymous_variant	aaT/aaC	N885	Medtr8te078860														219	0.175925	0.337165	842.56
Cd RRG	3	2	2729476	2.78e-09	0.00375946	0.16	17.4	0.0251142	T	C	intergenic_region; upstream_gene_variant	923		Medtr2g011285		hypothetical protein	0	0	0	0	0	0	AT4G04380.1	0.084	37.4	transposable element gene		219	0.117887	0.280866	323.25
Cd RRG	4	1	46692340	3.17e-09	0.00467591	0.15	18.3	0.022831	A	T	downstream_gene_variant; intergenic_region	134		Medtr1g103200	integral component of membrane, membrane	transmembrane protein, putative	0	0	0	0	0	0	AT4G09630.1	0.063	39.2	Protein of unknown function (DUF616)		219	0.161603	0.315277	432.45
Cd RRG	5	6	34282023	4.18e-09	0.00585953	0.16	17.2	0.022831	G	A	missense_variant	Gga/Aga	G208R	Medtr6g090260		F-box protein interaction domain protein	0	0	0	0	0	0	AT1G15540.1	0.28	37.4	2-oxoglutarate (2OG) and Fe(II)-dependent oxygenase superfamily protein		219	0.114745	0.274433	590.59
Cd RRG	6	4	47498564	4.3e-09	0.00717326	0.15	17.6	0.0251142	T	A	intergenic_region																	219	0.151667	0.304311	122.54
Cd RRG	7	3	4499608	9.09e-09	0.00682756	0.14	14.4	0.0319635	T	C	downstream_gene_variant; intergenic_region	145		Medtr3g015500	ADP binding, defense response, integral component of membrane, membrane	NBS-LRR type disease resistance protein	0.209351	0.861263	1.59377	0.728708	0.360635	0.423682	AT5G01015.1	0.077	41	unknown protein, FUNCTIONS IN: molecular_function unknown, INVOLVED IN: biological_process unknown, LOCATED IN: endomembrane system, EXPRESSED IN: 23 plant structures, EXPRESSED DURING: 13 growth stages, BEST Arabidopsis thaliana protein match is: unknown protein (TAIR:AT1G65295.1), Has 30201 Blast hits to 17322 proteins in 780 species: Archae - 12, Bacteria - 1396, Metazoa - 17338, Fungi - 3422,…		219	0.180648	0.321349	2394.55
Cd RRG	8	3	30166233	9.34e-09	0.00682756	0.14	14	0.0319635	C	G	synonymous_variant	tcC/tcG	S957	Medtr3te067575														219	0.180648	0.321102	221.97
Cd RRG	9	2	37944438	1.23e-08	0.00833187	0.15	15.2	0.0296804	C	T	intergenic_region																	219	0.117887	0.266436	766.18
Cd RRG	10	1	45717233	1.75e-08	0.00859588	0.14	15.2	0.0296804	A	C	intergenic_region; upstream_gene_variant	713		Medtr1g100787	ATP binding, integral component of membrane, kinase activity, membrane, nucleotide binding, phosphorylation, protein kinase activity, protein phosphorylation, protein serine/threonine kinase activity, transferase activity	LRR receptor-like kinase family protein	0.616678	7.16701	5.81688	2.43924	2.12462	2.68325	AT5G07280.1	3.42e-160, 2.63e-117, 2.17e-04	567, 425, 50.0	Leucine-rich repeat transmembrane protein kinase		219	0.161603	0.299591	63.84
Cd RRG	11	1	45717235	1.75e-08	0.00859588	0.14	15.2	0.0296804	T	G	intergenic_region; upstream_gene_variant	715		Medtr1g100787	ATP binding, integral component of membrane, kinase activity, membrane, nucleotide binding, phosphorylation, protein kinase activity, protein phosphorylation, protein serine/threonine kinase activity, transferase activity	LRR receptor-like kinase family protein	0.616678	7.16701	5.81688	2.43924	2.12462	2.68325	AT5G07280.1	3.42e-160, 2.63e-117, 2.17e-04	567, 425, 50.0	Leucine-rich repeat transmembrane protein kinase		219	0.161603	0.299591	73.31
Cd RRG	12	2	12593348	2.04e-08	0.00921879	0.14	16	0.022831	G	A	downstream_gene_variant; synonymous_variant	857; ttG/ttA	L38	Medtr2te033240; Medtr2g033243		hypothetical protein	0	0	0	0	0	0	AT5G67530.1	4.4	31.9	plant U-box 49		219	0.117887	0.261579	243.1
Cd RRG	13	5	31697888	2.14e-08	0.0159782	0.14	15.2	0.0319635	T	C	downstream_gene_variant; intergenic_region	116		Medtr5g074570		hypothetical protein	0	0.769754	1.52866	1.30257	0.716262	0.378666	AT5G49350.1	0.030, 0.36	39.2, 35.6	Glycine-rich protein family		219	0.164068	0.299825	756.22
Cd RRG	14	4	7965573	2.37e-08	0.0198004	0.14	14.5	0.0273973	C	G	intergenic_region																	219	0.151667	0.288483	294.66
Cd RRG	15	8	15217942	2.42e-08	0.012731	0.13	18.5	0.0205479	C	T	stop_gained	tGg/tAg	W188*	Medtr8te040830														219	0.175925	0.308678	583.03
Cd RRG	16	3	543765	2.46e-08	0.00682756	0.13	14.1	0.022831	T	A	intergenic_region; upstream_gene_variant	312		Medtr3g006105	nucleus, regulation of transcription, DNA-templated	paired amphipathic helix protein	0	0	0	0	0	0	AT2G27340.4	0.016	41	N-acetylglucosaminylphosphatidylinositol de-N-acetylase family protein		219	0.180648	0.312477	459
Cd RRG	17	3	40846597	2.53e-08	0.00682756	0.13	13.1	0.0388128	A	C	intergenic_region																	219	0.180648	0.312241	1100.59
Cd RRG	18	8	11430820	2.69e-08	0.012731	0.13	15.1	0.0251142	A	G	intergenic_region																	219	0.175925	0.307718	758.81
Cd RRG	19	3	41171310	2.84e-08	0.00682756	0.13	14.4	0.0365297	G	T	missense_variant	caG/caT	Q60H	Medtr3te090680														219	0.180648	0.311195	1245.08
Cd RRG	20	3	41183959	2.84e-08	0.00682756	0.13	14.4	0.0365297	G	A	intergenic_region																	219	0.180648	0.311195	790.76
Cd RRG	21	7	5556719	3.07e-08	0.0296115	0.13	17.8	0.0205479	G	C	missense_variant	gaG/gaC	E30D	Medtr7g017440	DNA binding, DNA-directed 5'-3' RNA polymerase activity, nucleotidyltransferase activity, transcription, DNA-templated, transferase activity	leguminosin group485 secreted peptide	3.07678	9.75703	5.75381	4.62462	5.80495	5.22602	AT5G15700.1	0	1031	DNA/RNA polymerases superfamily protein		219	0.179564	0.30961	838.08
Cd RRG	22	6	27568289	3.15e-08	0.0157291	0.14	16.3	0.022831	A	T	downstream_gene_variant; intergenic_region	199		Medtr6te074570														219	0.114745	0.254913	105.64
Cd RRG	23	6	955825	3.71e-08	0.0157291	0.14	16.2	0.022831	T	C	intergenic_region																	219	0.114745	0.253375	78.81
Cd RRG	24	7	11718492	3.78e-08	0.0296115	0.13	11.6	0.0502283	G	A	intron_variant			Medtr7g033125	carboxylic acid metabolic process, catalytic activity, transferase activity, transferase activity, transferring acyl groups, acyl groups converted into alkyl on transfer	2-isopropylmalate synthase	0	0	0	68.7606	0	0	AT1G18500.1	1.08e-173	610	methylthioalkylmalate synthase-like 4		219	0.179564	0.307765	1080.58
Cd RRG	25	4	43495277	4e-08	0.0210789	0.13	11.5	0.086758	G	A	intergenic_region; upstream_gene_variant	533		Medtr4g104990	integral component of membrane, membrane	PB1 domain protein	0	0	0	0	0	0	AT2G04520.1	0.18	37.4	Nucleic acid-binding, OB-fold-like protein		219	0.151667	0.283702	1520.13
Cd RRG	26	5	10889054	4.47e-08	0.0222773	0.13	11.7	0.0525114	A	G	downstream_gene_variant; intergenic_region; upstream_gene_variant	396; 403; 562		Medtr5g026510; Medtr5g026500	ATP binding, cellulose biosynthetic process, integral component of membrane, kinase activity, membrane, nucleotide binding, phosphorylation, protein kinase activity, protein phosphorylation, protein serine/threonine kinase activity, transferase activity; NADP binding, coenzyme A metabolic process, coenzyme binding, endoplasmic reticulum, endoplasmic reticulum membrane, hydroxymethylglutaryl-CoA r…	LRR receptor-like kinase; 3-hydroxy-3-methylglutaryl-coenzyme A reductase-like protein	26.9395; 0.630371	34.9008; 4.00705	20.1116; 8.33968	30.9652; 7.68799	20.6521; 10.1552	26.5517; 2.59134	AT1G31420.2; AT2G17370.1	0	1036; 708	Leucine-rich repeat protein kinase family protein; 3-hydroxy-3-methylglutaryl-CoA reductase 2		219	0.164068	0.293172	702.63
Cd RRG	27	2	15656689	5.61e-08	0.0190025	0.13	13.8	0.0479452	G	T	missense_variant	Ccg/Acg	P173T	Medtr2g438720	integral component of membrane, membrane	ankyrin repeat plant-like protein	0.621049	0	0.0411847	1.0528	3.26896	0.0561103						219	0.117887	0.251969	2355.39
Cd RRG	28	3	40881882	5.83e-08	0.00682756	0.12	12.5	0.0502283	G	A	intron_variant			Medtr3g089940	oxidation-reduction process, oxidoreductase activity, zinc ion binding	zinc-binding alcohol dehydrogenase family protein	0.956821	7.77881	2.18712	275.953	318.966	15.923	AT1G77120.1	0	856	alcohol dehydrogenase 1		219	0.180648	0.304861	1338.02
Cd RRG	29	6	19451458	5.92e-08	0.0157291	0.13	16.8	0.0251142	G	C	missense_variant	tgC/tgG	C868W	Medtr6te053870														219	0.114745	0.248918	665.69
Cd RRG	30	3	41608894	6.76e-08	0.00682756	0.12	14.8	0.022831	A	T	intergenic_region																	219	0.180648	0.303563	32.39
Cd RRG	31	3	40703035	7.31e-08	0.00682756	0.12	15.2	0.0273973	C	T	intergenic_region																	219	0.180648	0.302884	654.86
Cd RRG	32	4	7520159	7.47e-08	0.0210789	0.13	16.9	0.0251142	T	C	synonymous_variant	acT/acC	T201	Medtr4g022540	ADP binding, defense response	NBS-LRR type disease resistance protein	1.18707	1.14459	2.31437	0.469539	0.426018	0.600594	AT3G46530.1	0.000174	50	NB-ARC domain-containing disease resistance protein		219	0.151667	0.27802	413.71
Cd RRG	33	3	40750200	7.69e-08	0.00682756	0.12	15.1	0.0319635	A	G	downstream_gene_variant; intergenic_region	883		Medtr3g089045	DNA binding	myb transcription factor	0	0.0725985	0.0786405	1.34018	0.648514	0.321421	AT1G69560.1	5.94e-61	235	myb domain protein 105		219	0.180648	0.302436	1089.97
Cd RRG	34	3	40750758	7.69e-08	0.00682756	0.12	15.1	0.0319635	A	G	downstream_gene_variant; intergenic_region	325		Medtr3g089045	DNA binding	myb transcription factor	0	0.0725985	0.0786405	1.34018	0.648514	0.321421	AT1G69560.1	5.94e-61	235	myb domain protein 105		219	0.180648	0.302436	402.96
Cd RRG	35	3	41186044	7.69e-08	0.00682756	0.12	15.1	0.0319635	T	C	intergenic_region																	219	0.180648	0.302436	375.78
Cd RRG	36	3	40664333	7.88e-08	0.00682756	0.12	16.7	0.022831	C	T	intron_variant			Medtr3g088845	metabolic process, oxidation-reduction process, oxidoreductase activity, acting on the aldehyde or oxo group of donors, disulfide as acceptor	2-oxoisovalerate dehydrogenase subunit alpha	0.0826186	5.02452	39.3053	1.24037	1.10573	13.5793	AT5G09300.2	0	664	Thiamin diphosphate-binding fold (THDP-binding) superfamily protein		219	0.180648	0.302225	735.29
Cd RRG	37	3	40686514	7.88e-08	0.00682756	0.12	16.7	0.022831	G	A	intergenic_region																	219	0.180648	0.302225	232.14
Cd RRG	38	3	40687625	7.88e-08	0.00682756	0.12	16.7	0.022831	A	C	intergenic_region																	219	0.180648	0.302225	180.34
Cd RRG	39	3	40703877	7.88e-08	0.00682756	0.12	16.7	0.022831	T	A	intergenic_region																	219	0.180648	0.302225	118.6
Cd RRG	40	3	40718513	7.88e-08	0.00682756	0.12	16.7	0.022831	C	G	intergenic_region																	219	0.180648	0.302225	313.31
Cd RRG	41	3	40721568	7.88e-08	0.00682756	0.12	16.7	0.022831	G	A	synonymous_variant	acG/acA	T266	Medtr3g088955	N,N-dimethylaniline monooxygenase activity, NADP binding, flavin adenine dinucleotide binding, monooxygenase activity, oxidation-reduction process, oxidoreductase activity	flavin containing monooxygenase YUCCA10-like protein	0	0	0	0	0	0	AT1G48910.1	1.06e-27, 2.06e-11, 1.58e-06	125, 71.6, 55.4	Flavin-containing monooxygenase family protein		219	0.180648	0.302225	210.57
Cd RRG	42	3	40732871	7.88e-08	0.00682756	0.12	16.7	0.022831	C	T	downstream_gene_variant; intergenic_region	644		Medtr3g088985		cathepsin propeptide inhibitor domain protein	0	0	0	0	0	0	AT5G18840.1	0.17	37.4	Major facilitator superfamily protein		219	0.180648	0.302225	59.19
Cd RRG	43	3	40742555	7.88e-08	0.00682756	0.12	16.7	0.022831	C	T	synonymous_variant; upstream_gene_variant	atC/atT; 927	I15	Medtr3g089025; Medtr3g089015	acyl-[acyl-carrier-protein] desaturase activity, fatty acid metabolic process, metal ion binding, oxidation-reduction process, oxidoreductase activity	stearoyl-acyl-carrier desaturase; hypothetical protein	0	0.0950751; 0.0	0	0.263266; 0.382544	0	0	AT1G43800.1; AT2G17115.1	7.06e-93; 0.048	342; 37.4	Plant stearoyl-acyl-carrier-protein desaturase family protein; transposable element gene		219	0.180648	0.302225	720.86
Cd RRG	44	6	34281441	8.35e-08	0.0157291	0.13	14.3	0.0273973	A	T	intron_variant			Medtr6g090260		F-box protein interaction domain protein	0	0	0	0	0	0	AT1G15540.1	0.28	37.4	2-oxoglutarate (2OG) and Fe(II)-dependent oxygenase superfamily protein		219	0.114745	0.245658	284.67
Cd RRG	45	3	4499656	8.43e-08	0.00682756	0.12	12.9	0.0365297	G	A	downstream_gene_variant; intergenic_region	193		Medtr3g015500	ADP binding, defense response, integral component of membrane, membrane	NBS-LRR type disease resistance protein	0.209351	0.861263	1.59377	0.728708	0.360635	0.423682	AT5G01015.1	0.077	41	unknown protein, FUNCTIONS IN: molecular_function unknown, INVOLVED IN: biological_process unknown, LOCATED IN: endomembrane system, EXPRESSED IN: 23 plant structures, EXPRESSED DURING: 13 growth stages, BEST Arabidopsis thaliana protein match is: unknown protein (TAIR:AT1G65295.1), Has 30201 Blast hits to 17322 proteins in 780 species: Archae - 12, Bacteria - 1396, Metazoa - 17338, Fungi - 3422,…		219	0.180648	0.301639	2530.21
Cd RRG	46	3	4499663	8.43e-08	0.00682756	0.12	12.9	0.0365297	T	C	downstream_gene_variant; intergenic_region	200		Medtr3g015500	ADP binding, defense response, integral component of membrane, membrane	NBS-LRR type disease resistance protein	0.209351	0.861263	1.59377	0.728708	0.360635	0.423682	AT5G01015.1	0.077	41	unknown protein, FUNCTIONS IN: molecular_function unknown, INVOLVED IN: biological_process unknown, LOCATED IN: endomembrane system, EXPRESSED IN: 23 plant structures, EXPRESSED DURING: 13 growth stages, BEST Arabidopsis thaliana protein match is: unknown protein (TAIR:AT1G65295.1), Has 30201 Blast hits to 17322 proteins in 780 species: Archae - 12, Bacteria - 1396, Metazoa - 17338, Fungi - 3422,…		219	0.180648	0.301639	669.64
Cd RRG	47	4	26791957	8.59e-08	0.0210789	0.13	18.1	0.0205479	C	T	intergenic_region																	219	0.151667	0.276755	242.45
Cd RRG	48	3	6607177	8.62e-08	0.00682756	0.12	13.1	0.0342466	C	T	intergenic_region																	219	0.180648	0.301438	1298.56
Cd RRG	49	6	8427409	9.18e-08	0.0157291	0.13	13.4	0.0319635	C	T	intergenic_region																	219	0.114745	0.244761	3342.93
Cd RRG	50	8	23879845	9.49e-08	0.0331044	0.12	13.6	0.0296804	G	A	intergenic_region; upstream_gene_variant	778		Medtr8te466820														219	0.175925	0.296569	312.4
Cd RRG	51	4	15808565	9.72e-08	0.0210789	0.12	16.1	0.0205479	A	C	intron_variant			Medtr4g045870		hypothetical protein	0.965062	1.2407	0	0	5.5415	0.610338						219	0.151667	0.275636	163.9
Cd RRG	52	2	15588915	9.75e-08	0.0264016	0.13	19.8	0.0205479	G	A	intron_variant			Medtr2g438560		hypothetical protein	0.933332	0	0	0.492233	7.74122	0	AT2G44590.3	0.073	37.4	DYNAMIN-like 1D		219	0.117887	0.246767	2887.61
Cd RRG	53	6	28555158	9.85e-08	0.0157291	0.13	16.5	0.022831	G	A	intergenic_region																	219	0.114745	0.244097	95.75
Cd RRG	54	6	17287122	1.13e-07	0.0157291	0.13	13.8	0.0319635	T	A	downstream_gene_variant; intergenic_region	541		Medtr6te047920														219	0.114745	0.242839	1060.52
Cd RRG	55	1	27217205	1.13e-07	0.0417155	0.12	15.5	0.0251142	G	A	intergenic_region																	219	0.161603	0.282772	672.18
Cd RRG	56	8	16079728	1.17e-07	0.0331044	0.12	11.2	0.043379	A	G	intergenic_region																	219	0.175925	0.294768	1274.92
Cd RRG	57	3	31778419	1.19e-07	0.00904949	0.12	17.4	0.0205479	A	T	intergenic_region																	219	0.180648	0.298609	281.82
Cd RRG	58	7	320501	1.21e-07	0.0539009	0.12	12.2	0.043379	C	T	synonymous_variant	taC/taT	Y43	Medtr7te005730														219	0.179564	0.297545	275.69
Cd RRG	59	6	5114501	1.21e-07	0.0157291	0.13	12	0.0456621	T	C	intergenic_region																	219	0.114745	0.242125	1440.43
Cd RRG	60	3	41788064	1.28e-07	0.00932113	0.12	11.5	0.0410959	C	A	intergenic_region																	219	0.180648	0.297997	1858.42
Cd RRG	61	5	28267025	1.28e-07	0.0329073	0.12	15.4	0.022831	C	T	intergenic_region																	219	0.164068	0.283781	276.53
Cd RRG	62	7	647911	1.38e-07	0.0539009	0.12	13.3	0.0342466	C	T	intron_variant			Medtr7te006320														219	0.179564	0.296437	2980.29
Cd RRG	63	6	34342599	1.43e-07	0.0157291	0.13	14.6	0.0319635	A	C	intergenic_region																	219	0.114745	0.240569	622.89
Cd RRG	64	6	34344092	1.43e-07	0.0157291	0.13	14.6	0.0319635	C	T	downstream_gene_variant; intergenic_region	475		Medtr6te090390														219	0.114745	0.240569	1173.01
Cd RRG	65	6	34346758	1.43e-07	0.0157291	0.13	14.6	0.0319635	A	G	intergenic_region																	219	0.114745	0.240569	403.76
Cd RRG	66	3	40869847	1.46e-07	0.00982274	0.12	12.8	0.0456621	G	A	intron_variant			Medtr3g089910	intracellular, nucleus, regulation of DNA-templated transcription, elongation, regulation of transcription from RNA polymerase II promoter, regulation of transcription, DNA-templated, ribosome, structural constituent of ribosome, transcription, DNA-templated, translation, translation elongation factor activity, translational elongation	transcription elongation factor SPT5-like protein, putative	29.9955	51.392	65.4469	45.663	43.3796	28.8876	AT4G08350.1	0.0, 1.20e-06	1379, 57.2	global transcription factor group A2		219	0.180648	0.296872	1017.3
Cd RRG	67	3	40869925	1.46e-07	0.00982274	0.12	12.8	0.0456621	A	C	intron_variant			Medtr3g089910	intracellular, nucleus, regulation of DNA-templated transcription, elongation, regulation of transcription from RNA polymerase II promoter, regulation of transcription, DNA-templated, ribosome, structural constituent of ribosome, transcription, DNA-templated, translation, translation elongation factor activity, translational elongation	transcription elongation factor SPT5-like protein, putative	29.9955	51.392	65.4469	45.663	43.3796	28.8876	AT4G08350.1	0.0, 1.20e-06	1379, 57.2	global transcription factor group A2		219	0.180648	0.296872	615.7
Cd RRG	68	2	363074	1.47e-07	0.0331615	0.13	11.4	0.0479452	C	T	intergenic_region; upstream_gene_variant	802		Medtr2g005870	cation transmembrane transport, cation transmembrane transporter activity, integral component of membrane, membrane, potassium ion transport	ion channel pollux-like protein	0	0.355436	0.296152	11.0299	5.59219	0.201694	AT5G49960.1	0	1425	unknown protein, CONTAINS InterPro DOMAIN/s: Protein of unknown function DUF1012 (InterPro:IPR010420), BEST Arabidopsis thaliana protein match is: Protein of unknown function (DUF1012) (TAIR:AT5G02940.1), Has 1807 Blast hits to 1807 proteins in 277 species: Archae - 0, Bacteria - 0, Metazoa - 736, Fungi - 347, Plants - 385, Viruses - 0, Other Eukaryotes - 339 (source: NCBI BLink).		219	0.117887	0.242922	1481.15
Cd RRG	69	4	6065974	1.5e-07	0.0210789	0.12	16.5	0.0273973	G	A	3_prime_UTR_variant	2940; 312		Medtr4g019410	ATP binding, kinase activity, phosphorylation, protein kinase activity, protein phosphorylation	Serine/Threonine kinase family protein	4.1237	4.77824	7.94771	5.93346	6.65226	2.48334	AT2G37840.1	0	850	Protein kinase superfamily protein		219	0.151667	0.271739	399.57
Cd RRG	70	4	6066058	1.5e-07	0.0210789	0.12	16.5	0.0273973	A	T	downstream_gene_variant; intergenic_region	84		Medtr4g019410	ATP binding, kinase activity, phosphorylation, protein kinase activity, protein phosphorylation	Serine/Threonine kinase family protein	4.1237	4.77824	7.94771	5.93346	6.65226	2.48334	AT2G37840.1	0	850	Protein kinase superfamily protein		219	0.151667	0.271739	43.06
Cd RRG	71	4	11888517	1.64e-07	0.0210789	0.12	13	0.0319635	T	A	intergenic_region																	219	0.151667	0.270947	2374.59
Cd RRG	72	5	13992423	1.64e-07	0.0329073	0.12	16.8	0.0205479	T	C	intron_variant			Medtr5g032570		6-phosphofructokinase	0.466854	0.40013	7.92559	4.32636	0.382962	0.337434	AT2G22480.1	0	1063	phosphofructokinase 5		219	0.164068	0.281602	130.92
Cd RRG	73	4	4391184	1.64e-07	0.0210789	0.12	12.3	0.0365297	T	A	intergenic_region																	219	0.151667	0.270932	84.05
Cd RRG	74	6	7968845	1.68e-07	0.0157291	0.12	14.6	0.0273973	T	A	downstream_gene_variant; intergenic_region	991		Medtr6g022770		tether containing UBX domain for GLUT4-like protein	0	0	0	1.37871	0	0	AT3G27310.1	2.99e-62	239	plant UBX domain-containing protein 1		219	0.114745	0.23907	30.78
Cd RRG	75	6	7969213	1.68e-07	0.0157291	0.12	14.6	0.0273973	A	T	downstream_gene_variant; intergenic_region	890		Medtr6g022780	integral component of membrane, membrane	transmembrane amino acid transporter family protein	0	0	0.258543	0	0	0	AT1G48640.1	0	655	Transmembrane amino acid transporter family protein		219	0.114745	0.23907	570.39
Cd RRG	76	6	29584371	1.68e-07	0.0157291	0.12	15.2	0.0296804	T	C	intergenic_region; upstream_gene_variant	100		Medtr6te078730														219	0.114745	0.239054	1208.79
Cd RRG	77	1	48646161	1.69e-07	0.0497714	0.12	14.9	0.022831	A	G	intergenic_region																	219	0.161603	0.279218	182.21
Cd RRG	78	4	11844131	1.83e-07	0.0210789	0.12	16	0.0273973	G	A	intergenic_region; upstream_gene_variant	573; 603		Medtr4g036270; Medtr4g036260	oxidation-reduction process, oxidoreductase activity	hypothetical protein; quinone-oxidoreductase-like protein	0.0; 115.96	0.0; 123.494	0.0; 93.6741	0.0; 27.5635	0.0; 41.3337	0.0; 70.3529	AT4G23890.1; AT4G13010.1	1.0; 3.24e-115	35.6; 416	unknown protein, FUNCTIONS IN: molecular_function unknown, INVOLVED IN: biological_process unknown, LOCATED IN: chloroplast thylakoid membrane, chloroplast, EXPRESSED IN: 22 plant structures, EXPRESSED DURING: 13 growth stages, CONTAINS InterPro DOMAIN/s: Protein of unknown function DUF3252 (InterPro:IPR021659), Has 287 Blast hits to 287 proteins in 81 species: Archae - 0, Bacteria - 118, Metazoa…		219	0.151667	0.269933	727.43
Cd RRG	79	4	11844222	1.83e-07	0.0210789	0.12	16	0.0273973	C	T	intergenic_region; upstream_gene_variant	482; 694		Medtr4g036270; Medtr4g036260	oxidation-reduction process, oxidoreductase activity	hypothetical protein; quinone-oxidoreductase-like protein	0.0; 115.96	0.0; 123.494	0.0; 93.6741	0.0; 27.5635	0.0; 41.3337	0.0; 70.3529	AT4G23890.1; AT4G13010.1	1.0; 3.24e-115	35.6; 416	unknown protein, FUNCTIONS IN: molecular_function unknown, INVOLVED IN: biological_process unknown, LOCATED IN: chloroplast thylakoid membrane, chloroplast, EXPRESSED IN: 22 plant structures, EXPRESSED DURING: 13 growth stages, CONTAINS InterPro DOMAIN/s: Protein of unknown function DUF3252 (InterPro:IPR021659), Has 287 Blast hits to 287 proteins in 81 species: Archae - 0, Bacteria - 118, Metazoa…		219	0.151667	0.269933	903.99
Cd RRG	80	4	12901328	1.86e-07	0.0210789	0.12	16.8	0.0251142	G	A	intergenic_region																	219	0.151667	0.26981	886.27
Cd RRG	81	5	28304409	1.88e-07	0.0329073	0.12	10.8	0.0525114	A	G	intergenic_region																	219	0.164068	0.280366	452.03
Cd RRG	82	3	30166311	1.9e-07	0.0123756	0.11	10.9	0.0410959	T	C	synonymous_variant	ctT/ctC	L983	Medtr3te067575														219	0.180648	0.294553	591.37
Cd RRG	83	5	32881624	2.06e-07	0.0329073	0.12	15.9	0.022831	C	A	intergenic_region; upstream_gene_variant	195		Medtr5g077080	kinase activity, phosphorylation	aarF domain kinase	0.348472	1.13493	1.4235	0.606479	0.666989	1.23416	AT1G65950.1	1.12e-117	425	Protein kinase superfamily protein		219	0.164068	0.279578	94.73
Cd RRG	84	5	32889396	2.06e-07	0.0329073	0.12	15.9	0.022831	T	G	intron_variant			Medtr5g077080	kinase activity, phosphorylation	aarF domain kinase	0.348472	1.13493	1.4235	0.606479	0.666989	1.23416	AT1G65950.1	1.12e-117	425	Protein kinase superfamily protein		219	0.164068	0.279578	243.49
Cd RRG	85	6	14374264	2.16e-07	0.0168742	0.12	11.4	0.0479452	A	G	downstream_gene_variant; intergenic_region	716		Medtr6te039980														219	0.114745	0.236724	580.02
Cd RRG	86	8	32024201	2.16e-07	0.0424418	0.11	14.7	0.0205479	A	G	intergenic_region																	219	0.175925	0.289365	70.96
Cd RRG	87	8	30326046	2.19e-07	0.0424418	0.11	11.8	0.043379	G	A	stop_gained	Cga/Tga	R465*	Medtr8g071880	DNA duplex unwinding, DNA helicase activity, DNA repair, helicase activity, telomere maintenance	PIF1-like helicase							AT3G42100.1	6.39e-13, 0.046	77.0, 41.0	transposable element gene		219	0.175925	0.289281	827.65
Cd RRG	88	5	23443065	2.2e-07	0.0329073	0.11	14.3	0.0296804	T	A	downstream_gene_variant; intergenic_region; upstream_gene_variant	114; 992		Medtr5te056965; Medtr5te056955														219	0.164068	0.278984	349.14
Cd RRG	89	5	23443082	2.2e-07	0.0329073	0.11	14.3	0.0296804	A	G	downstream_gene_variant; intergenic_region	131		Medtr5te056965														219	0.164068	0.278984	362.07
Cd RRG	90	4	26791958	2.24e-07	0.0210789	0.12	16.5	0.022831	C	G	intergenic_region																	219	0.151667	0.268121	275.56
Cd RRG	91	6	33453782	2.29e-07	0.0168742	0.12	15.2	0.022831	G	C	intergenic_region																	219	0.114745	0.236192	305.38
Cd RRG	92	6	414972	2.29e-07	0.0168742	0.12	12.5	0.0342466	T	G	intron_variant			Medtr6g004780	integral component of membrane, membrane	sucrase/ferredoxin family protein	21.2219	6.66922	93.7511	28.1905	56.3595	7.71731	AT5G40510.1	2.35e-73	277	Sucrase/ferredoxin-like family protein		219	0.114745	0.236184	751.77
Cd RRG	93	7	1986717	2.34e-07	0.0570907	0.11	19.2	0.0251142	A	T	intergenic_region; upstream_gene_variant	28		Medtr7g009265		F-box protein interaction domain protein	0	0	0	0	0	0	AT4G27390.1	0.028	41	unknown protein, INVOLVED IN: biological_process unknown, LOCATED IN: chloroplast, EXPRESSED IN: 22 plant structures, EXPRESSED DURING: 13 growth stages, Has 30201 Blast hits to 17322 proteins in 780 species: Archae - 12, Bacteria - 1396, Metazoa - 17338, Fungi - 3422, Plants - 5037, Viruses - 0, Other Eukaryotes - 2996 (source: NCBI BLink).		219	0.179564	0.29184	1102.92
Cd RRG	94	6	33454022	2.37e-07	0.0168742	0.12	14.1	0.0273973	C	T	intergenic_region																	219	0.114745	0.235853	209.18
Cd RRG	95	6	33503613	2.41e-07	0.0168742	0.12	14.2	0.0319635	T	C	intergenic_region																	219	0.114745	0.235705	226.82
Cd RRG	96	5	35398648	2.43e-07	0.0329759	0.11	17.8	0.022831	T	C	intergenic_region																	219	0.164068	0.278126	453.86
Cd RRG	97	4	1053970	2.44e-07	0.0210789	0.12	14.2	0.022831	C	T	downstream_gene_variant; intergenic_region	274		Medtr4g007250	electron carrier activity, integral component of membrane, membrane	plastocyanin-like domain protein	2.78504	16.461	9.57027	1.83125	10.4537	12.8556	AT3G57780.1	0.015	41	BEST Arabidopsis thaliana protein match is: nucleolar protein gar2-related (TAIR:AT2G42320.2), Has 3163 Blast hits to 2460 proteins in 357 species: Archae - 16, Bacteria - 291, Metazoa - 841, Fungi - 335, Plants - 248, Viruses - 72, Other Eukaryotes - 1360 (source: NCBI BLink).		219	0.151667	0.267384	65.46
Cd RRG	98	8	10879703	2.45e-07	0.0424418	0.11	16.3	0.0205479	T	A	synonymous_variant	ggT/ggA	G100	Medtr8g028520	ADP binding, defense response	Rpp4C4	0.0167423	0.0286989	0.0310873	0	0.0480682	0	AT1G08260.1	0.015	44.6	DNA polymerase epsilon catalytic subunit		219	0.175925	0.288278	383.01
Cd RRG	99	4	32044819	2.47e-07	0.0210789	0.12	15.1	0.022831	A	C	downstream_gene_variant; intergenic_region	191		Medtr4g082315	endoplasmic reticulum, integral component of membrane, membrane, transport	emp24/gp25L/p24 family protein	14.4256	28.271	24.3357	16.7004	62.7985	25.5895	AT1G69460.1	1.52e-79	297	emp24/gp25L/p24 family/GOLD family protein		219	0.151667	0.267274	845.61
Cd RRG	100	4	32044978	2.47e-07	0.0210789	0.12	15.1	0.022831	C	A	downstream_gene_variant; intergenic_region	350		Medtr4g082315	endoplasmic reticulum, integral component of membrane, membrane, transport	emp24/gp25L/p24 family protein	14.4256	28.271	24.3357	16.7004	62.7985	25.5895	AT1G69460.1	1.52e-79	297	emp24/gp25L/p24 family/GOLD family protein		219	0.151667	0.267274	479.43
Cd RRG	101	4	32046676	2.47e-07	0.0210789	0.12	15.1	0.022831	A	G	intergenic_region																	219	0.151667	0.267274	546.54
Cd RRG	102	4	32049120	2.47e-07	0.0210789	0.12	15.1	0.022831	C	T	3_prime_UTR_variant	458		Medtr4g082325	ATP binding, auxin-activated signaling pathway, brassinosteroid mediated signaling pathway, kinase activity, leaf vascular tissue pattern formation, nucleotide binding, phosphorylation, protein kinase activity, protein phosphorylation, protein serine/threonine kinase activity	dual specificity kinase splA-like protein	13.9119	17.272	15.5734	15.6251	23.998	11.9483	AT1G14000.1	0	940	VH1-interacting kinase		219	0.151667	0.267274	744.53
Cd RRG	103	2	15654044	2.55e-07	0.0364133	0.12	16.1	0.022831	G	A	downstream_gene_variant; intergenic_region	69		Medtr2g438720	integral component of membrane, membrane	ankyrin repeat plant-like protein	0.621049	0	0.0411847	1.0528	3.26896	0.0561103						219	0.117887	0.237799	111.93
Cd RRG	104	3	8862056	2.56e-07	0.0160444	0.11	14.6	0.0342466	T	C	synonymous_variant	ggT/ggC	G467	Medtr3g028040	ADP binding, defense response	LRR and NB-ARC domain disease resistance protein	0	0	0	0.313522	0.0270916	0						219	0.180648	0.292006	1085.59
Cd RRG	105	6	33495435	2.57e-07	0.017154	0.12	14.8	0.0273973	G	A	downstream_gene_variant; missense_variant	689; cGa/cAa	R32Q	Medtr6g087100; Medtr6te087110		hypothetical protein	0	0	0	0	0	0	AT4G34250.1	2.7	31.9	3-ketoacyl-CoA synthase 16		219	0.114745	0.235096	146.34
Cd RRG	106	4	22255654	2.62e-07	0.0210789	0.12	13.8	0.0342466	G	A	intergenic_region																	219	0.151667	0.266717	312.73
Cd RRG	107	2	28230809	2.66e-07	0.0364133	0.12	15.5	0.0273973	C	T	downstream_gene_variant; intergenic_region; upstream_gene_variant	972; 103		Medtr2g067470; Medtr2g067480	peptidase activity, proteolysis	hypothetical protein; cysteine protease, putative	0	0	0	0	0	0	AT1G79630.3; AT5G56900.2	0.008; 0.28	41.0; 35.6	Protein phosphatase 2C family protein; CwfJ-like family protein / zinc finger (CCCH-type) family protein		219	0.117887	0.237403	2063.42
Cd RRG	108	4	19107153	2.69e-07	0.0210789	0.11	14	0.0273973	T	C	intergenic_region																	219	0.151667	0.266507	2366.98
Cd RRG	109	8	32950376	2.69e-07	0.0424418	0.11	12.7	0.0296804	C	T	downstream_gene_variant; intergenic_region; upstream_gene_variant	524; 516		Medtr8g077490; Medtr8g077280		hypothetical protein	0	0	0	0	0	0	AT3G15340.2; AT5G28610.1	0.85; 1.2	35.6	proton pump interactor 2; BEST Arabidopsis thaliana protein match is: glycine-rich protein (TAIR:AT5G28630.1), Has 1536 Blast hits to 1202 proteins in 136 species: Archae - 0, Bacteria - 8, Metazoa - 888, Fungi - 120, Plants - 71, Viruses - 39, Other Eukaryotes - 410 (source: NCBI BLink).		219	0.175925	0.287479	249.38
Cd RRG	110	2	15674094	2.7e-07	0.0364133	0.12	13.4	0.0365297	C	T	intergenic_region																	219	0.117887	0.237245	1258.46
Cd RRG	111	2	15677776	2.7e-07	0.0364133	0.12	13.4	0.0365297	A	T	intergenic_region; upstream_gene_variant	700		Medtr2g438760	integral component of membrane, membrane	ankyrin repeat plant-like protein	0.368658	0	0	0.048607	0.117604	0	AT3G18670.1	2.8e-05	51.8	Ankyrin repeat family protein		219	0.117887	0.237245	1374.05
Cd RRG	112	3	4499534	2.76e-07	0.0167674	0.11	12	0.0365297	C	A	downstream_gene_variant; intergenic_region	71		Medtr3g015500	ADP binding, defense response, integral component of membrane, membrane	NBS-LRR type disease resistance protein	0.209351	0.861263	1.59377	0.728708	0.360635	0.423682	AT5G01015.1	0.077	41	unknown protein, FUNCTIONS IN: molecular_function unknown, INVOLVED IN: biological_process unknown, LOCATED IN: endomembrane system, EXPRESSED IN: 23 plant structures, EXPRESSED DURING: 13 growth stages, BEST Arabidopsis thaliana protein match is: unknown protein (TAIR:AT1G65295.1), Has 30201 Blast hits to 17322 proteins in 780 species: Archae - 12, Bacteria - 1396, Metazoa - 17338, Fungi - 3422,…		219	0.180648	0.291333	1444.75
Cd RRG	113	5	1708730	2.83e-07	0.0352348	0.11	13.3	0.0273973	C	A	intergenic_region; upstream_gene_variant	111; 291		Medtr5g008220; Medtr5te008230	integral component of membrane, membrane	transmembrane protein, putative	6.05208	5.94991	19.831	14.3632	19.7608	12.3832	AT5G41960.1	5.9e-54	212	unknown protein, FUNCTIONS IN: molecular_function unknown, INVOLVED IN: biological_process unknown, LOCATED IN: chloroplast, EXPRESSED IN: 22 plant structures, EXPRESSED DURING: 13 growth stages, Has 1807 Blast hits to 1807 proteins in 277 species: Archae - 0, Bacteria - 0, Metazoa - 736, Fungi - 347, Plants - 385, Viruses - 0, Other Eukaryotes - 339 (source: NCBI BLink).		219	0.164068	0.276777	375.01
Cd RRG	114	4	46297140	2.92e-07	0.0210789	0.11	16.9	0.0205479	C	G	intron_variant			Medtr4g111945	ATP binding, DNA binding, DNA repair, cellular response to DNA damage stimulus, mismatch repair, mismatch repair complex, mismatched DNA binding, nucleotide binding	DNA mismatch repair MSH3-like protein	0.737568	7.94313	2.85814	2.7652	1.68794	3.56945	AT3G18524.1	0	1406	MUTS homolog 2		219	0.151667	0.265773	5538.29
Cd RRG	115	4	16007332	2.96e-07	0.0210789	0.11	13.4	0.0273973	A	T	downstream_gene_variant; intergenic_region	644		Medtr4g045993	calcium ion binding, extrinsic component of mitochondrial inner membrane, mitochondrion, oxidation-reduction process, oxidoreductase activity, plastid	NAD(P)H dehydrogenase B2	0	0	0	0	0.0639117	0	AT4G21490.1	0	755	NAD(P)H dehydrogenase B3		219	0.151667	0.265659	114.13
Cd RRG	116	1	11157413	3.01e-07	0.0708575	0.11	12.1	0.0296804	C	A	intergenic_region																	219	0.161603	0.274088	137.14
Cd RRG	117	2	19246714	3.02e-07	0.0364133	0.12	13.4	0.0319635	G	A	intergenic_region; upstream_gene_variant	557		Medtr2g044240	metal ion binding, protein ubiquitination, ubiquitin-protein transferase activity, zinc ion binding	zinc finger protein	0	0	0	0	0	0	AT3G53690.1	8.64e-08	59	RING/U-box superfamily protein		219	0.117887	0.236231	398.28
Cd RRG	118	3	32968358	3.08e-07	0.018116	0.11	13.5	0.0296804	G	A	intergenic_region																	219	0.180648	0.290384	2607.46
Cd RRG	119	4	4376937	3.14e-07	0.0210789	0.11	12.5	0.0410959	C	T	downstream_gene_variant; intergenic_region	447		Medtr4g015110		hypothetical protein	0	0	0	0	0	0	AT3G32035.1	0.85	35.6	transposable element gene		219	0.151667	0.265104	209.64
Cd RRG	120	4	11888467	3.16e-07	0.0210789	0.11	12.3	0.0296804	A	G	intergenic_region																	219	0.151667	0.26507	99.03
Cd RRG	121	2	24694081	3.23e-07	0.0364133	0.12	12.4	0.0319635	C	A	downstream_gene_variant; intergenic_region	279		Medtr2g059937		hypothetical protein	0	0	0	0	0	0	AT5G34843.1	0.002	42.8	transposable element gene		219	0.117887	0.235601	51.93
Cd RRG	122	8	30224862	3.33e-07	0.044308	0.11	16.6	0.022831	C	G	downstream_gene_variant; intergenic_region	445		Medtr8g071230	ATP binding, kinase activity, nucleotide binding, phosphorylation, protein kinase activity, protein phosphorylation, protein serine/threonine kinase activity	cyclin-dependent kinase	10.4043	17.5935	18.6494	11.334	26.7512	9.29451	AT4G19112.1	2.17e-176	619	conserved peptide upstream open reading frame 25		219	0.175925	0.285628	176.77
Cd RRG	123	1	45717259	3.36e-07	0.0708575	0.11	15.5	0.022831	T	C	intergenic_region; upstream_gene_variant	739		Medtr1g100787	ATP binding, integral component of membrane, kinase activity, membrane, nucleotide binding, phosphorylation, protein kinase activity, protein phosphorylation, protein serine/threonine kinase activity, transferase activity	LRR receptor-like kinase family protein	0.616678	7.16701	5.81688	2.43924	2.12462	2.68325	AT5G07280.1	3.42e-160, 2.63e-117, 2.17e-04	567, 425, 50.0	Leucine-rich repeat transmembrane protein kinase		219	0.161603	0.273124	117.87
Cd RRG	124	3	31489568	3.4e-07	0.0193459	0.11	13.6	0.022831	T	C	intergenic_region																	219	0.180648	0.289546	336.55
Cd RRG	125	8	38960112	3.43e-07	0.044308	0.11	14.5	0.0205479	C	T	intergenic_region																	219	0.175925	0.285369	215.69
Cd RRG	126	5	35799847	3.46e-07	0.0398034	0.11	14.5	0.022831	G	T	intergenic_region; upstream_gene_variant	624		Medtr5g082980		temperature-induced lipocalin, putative	0	0.653565	0	0	0	0	AT5G58070.1	0.009	41	temperature-induced lipocalin		219	0.164068	0.275003	108.7
Cd RRG	127	6	33714464	3.53e-07	0.0197552	0.12	14.1	0.0273973	C	T	intergenic_region																	219	0.114745	0.23214	370.61
Cd RRG	128	4	17625232	3.6e-07	0.0228063	0.11	13.4	0.0273973	C	T	downstream_gene_variant; intergenic_region	89		Medtr4te049920														219	0.151667	0.263912	124.03
Cd RRG	129	6	6008067	3.63e-07	0.0197552	0.12	15.9	0.0251142	C	G	downstream_gene_variant; intergenic_region	699; 801		Medtr6g016325; Medtr6g016330	sulfate adenylyltransferase (ATP) activity	ATP sulfurylase-like protein; hypothetical protein	0	0	0	0	0	0	AT1G19920.1	1.34e-58	226	Pseudouridine synthase/archaeosine transglycosylase-like family protein		219	0.114745	0.231894	697.82
Cd RRG	130	6	6008082	3.63e-07	0.0197552	0.12	15.9	0.0251142	T	C	downstream_gene_variant; intergenic_region	714; 786		Medtr6g016325; Medtr6g016330	sulfate adenylyltransferase (ATP) activity	ATP sulfurylase-like protein; hypothetical protein	0	0	0	0	0	0	AT1G19920.1	1.34e-58	226	Pseudouridine synthase/archaeosine transglycosylase-like family protein		219	0.114745	0.231894	600.14
Cd RRG	131	6	6008031	3.67e-07	0.0197552	0.12	15.9	0.0251142	C	T	downstream_gene_variant; intergenic_region	663; 837		Medtr6g016325; Medtr6g016330	sulfate adenylyltransferase (ATP) activity	ATP sulfurylase-like protein; hypothetical protein	0	0	0	0	0	0	AT1G19920.1	1.34e-58	226	Pseudouridine synthase/archaeosine transglycosylase-like family protein		219	0.114745	0.231793	1707.46
Cd RRG	132	6	6008038	3.67e-07	0.0197552	0.12	15.9	0.0251142	A	C	downstream_gene_variant; intergenic_region	670; 830		Medtr6g016325; Medtr6g016330	sulfate adenylyltransferase (ATP) activity	ATP sulfurylase-like protein; hypothetical protein	0	0	0	0	0	0	AT1G19920.1	1.34e-58	226	Pseudouridine synthase/archaeosine transglycosylase-like family protein		219	0.114745	0.231793	2051.54
Cd RRG	133	4	3914212	3.69e-07	0.0228063	0.11	16.2	0.0205479	A	T	downstream_gene_variant; intergenic_region	787; 818		Medtr4te014090; Medtr4g014100	integral component of membrane, membrane	transmembrane protein, putative	0	0	0	0	0	0						219	0.151667	0.263684	742.4
Cd RRG	134	2	18726725	3.69e-07	0.0384411	0.12	13.7	0.0319635	A	G	intron_variant			Medtr2g043010		viral A-type inclusion protein, putative	0	0	0	6.12866	10.1172	0	AT1G79830.3	6.47e-61, 4.37e-06	235, 53.6	golgin candidate 5		219	0.117887	0.234358	621.43
Cd RRG	135	8	11429441	3.79e-07	0.0448403	0.11	10.2	0.0456621	C	T	intergenic_region																	219	0.175925	0.284513	1184.1
Cd RRG	136	1	15629421	3.85e-07	0.0709538	0.11	12.9	0.0273973	G	T	intergenic_region																	219	0.161603	0.271938	464.87
Cd RRG	137	7	8859250	3.88e-07	0.0570907	0.11	14.3	0.0319635	A	G	intergenic_region																	219	0.179564	0.287466	822.12
Cd RRG	138	7	8866740	3.88e-07	0.0570907	0.11	14.3	0.0319635	C	G	intergenic_region; upstream_gene_variant	402		Medtr7te026690														219	0.179564	0.287466	490.35
Cd RRG	139	7	8866767	3.88e-07	0.0570907	0.11	14.3	0.0319635	C	T	intergenic_region; upstream_gene_variant	429		Medtr7te026690														219	0.179564	0.287466	403.59
Cd RRG	140	7	8892936	3.88e-07	0.0570907	0.11	14.3	0.0319635	A	G	missense_variant	aAc/aGc	N289S	Medtr7g026740		regulation of nuclear pre-mRNA domain protein	6.15488	12.2956	9.92472	12.5937	7.219	10.185	AT3G26990.1	8.90e-81, 1.09e-22	302, 109	ENTH/VHS family protein		219	0.179564	0.287466	1097.72
Cd RRG	141	6	17180602	3.98e-07	0.0202441	0.12	15.2	0.022831	C	T	intergenic_region																	219	0.114745	0.231024	278.67
Cd RRG	142	3	41032583	4.04e-07	0.0222708	0.11	12.1	0.043379	A	T	missense_variant	aaA/aaT	K100N	Medtr3g090540	carbohydrate metabolic process, catalytic activity, cellulase activity, cellulose catabolic process, hydrolase activity, hydrolase activity, acting on glycosyl bonds, hydrolase activity, hydrolyzing O-glycosyl compounds, integral component of membrane, membrane, metabolic process, polysaccharide catabolic process	glycosyl hydrolase family 9 protein	0.170203	0.0486257	0.63207	0	0	0	AT1G19940.1	7.34e-13, 0.001	77.0, 46.4	glycosyl hydrolase 9B5		219	0.180648	0.288071	1835.03
Cd RRG	143	6	33462775	4.05e-07	0.0202441	0.12	13.8	0.0273973	C	T	downstream_gene_variant; intergenic_region	614		Medtr6te088330														219	0.114745	0.230878	202.82
Cd RRG	144	7	7723237	4.07e-07	0.0570907	0.11	9.5	0.0684932	C	T	downstream_gene_variant; intergenic_region	356		Medtr7te023640														219	0.179564	0.287063	754.46
Cd RRG	145	6	34320277	4.36e-07	0.0204095	0.12	13	0.0365297	C	T	intergenic_region																	219	0.114745	0.23019	985.93
Cd RRG	146	6	9375995	4.37e-07	0.0204095	0.12	14.2	0.0296804	G	A	downstream_gene_variant; intergenic_region	402		Medtr6g027390	DNA binding, nucleus	wuschel-related homeobox protein	0	0	0.0973055	0	0.100304	1.19313	AT3G03660.2	2.97e-33, 2.78e-27	143, 123	WUSCHEL related homeobox 11		219	0.114745	0.230162	610.71
Cd RRG	147	3	42528011	4.53e-07	0.0233303	0.11	13.4	0.0251142	C	T	intergenic_region																	219	0.180648	0.287073	334.14
Cd RRG	148	8	5289479	4.56e-07	0.0497913	0.11	15	0.0296804	G	C	missense_variant	gCt/gGt	A939G	Medtr8g015980	ATP binding, ATPase activity, ATPase activity, coupled to transmembrane movement of substances, integral component of membrane, membrane, nucleotide binding, transmembrane transport, transport	ABC transporter-like family-protein	4.18896	1.40571	23.4784	5.20747	0.16969	0.897097	AT3G21250.2	0.0, 1.6	1535, 37.4	multidrug resistance-associated protein 6		219	0.175925	0.282919	1077.16
Cd RRG	149	6	18546431	4.56e-07	0.020604	0.12	13.4	0.0273973	T	C	intergenic_region																	219	0.114745	0.22977	449.37
Cd RRG	150	3	40785237	4.61e-07	0.0233303	0.11	13.1	0.0410959	C	T	intergenic_region																	219	0.180648	0.286927	126.2
Cd RRG	151	3	40835382	4.61e-07	0.0233303	0.11	13.1	0.0410959	A	G	intergenic_region; upstream_gene_variant	956		Medtr3g089125	carbohydrate transport, integral component of membrane, membrane, plasma membrane, transport	bidirectional sugar transporter	0.118363	0	0.109889	26.0307	0	0.598853	AT1G21460.1	6.94e-91	334	Nodulin MtN3 family protein		219	0.180648	0.286927	577.31
Cd RRG	152	1	20973918	4.67e-07	0.0766647	0.11	14.1	0.0342466	G	A	missense_variant	Ggg/Agg	G543R	Medtr1te052085														219	0.161603	0.270224	2578.99
Cd RRG	153	7	15138715	4.68e-07	0.0570907	0.11	13.7	0.022831	G	A	downstream_gene_variant; intergenic_region	407		Medtr7te045020														219	0.179564	0.285849	1097.37
Cd RRG	154	2	16403040	4.8e-07	0.0463797	0.11	15.7	0.0273973	T	C	intron_variant			Medtr2g037860		hypothetical protein	0	0	0	0	0	0	AT5G26980.2	0.69	33.7	syntaxin of plants 41		219	0.117887	0.23194	69.58
Cd RRG	155	6	9814742	4.83e-07	0.0211194	0.11	15.4	0.022831	A	C	intergenic_region																	219	0.114745	0.229247	207.93
Cd RRG	156	7	3400616	5.09e-07	0.0570907	0.11	15	0.022831	C	T	intergenic_region																	219	0.179564	0.285135	166.86
Cd RRG	157	4	43498884	5.14e-07	0.0306205	0.11	12.5	0.0410959	C	T	synonymous_variant	tgC/tgT	C551	Medtr4te105000														219	0.151667	0.260745	2316.04
Cd RRG	158	6	34061550	5.17e-07	0.0212779	0.11	15.6	0.022831	A	T	downstream_gene_variant; intergenic_region	464; 680		Medtr6g090540; Medtr6g090520	integral component of membrane, membrane; ribosome, structural constituent of ribosome, translation	tornado protein, putative; plastid-specific 30S ribosomal protein, putative	0.0; 136.103	0.0; 116.775	0.0; 33.5074	0.126102; 3.32527	0.0; 4.85504	0.0; 56.4676	AT5G55540.1; AT1G68590.1	2.24e-34, 0.002, 3.6; 7.55e-44	147, 44.6, 33.7; 178	tornado 1; Ribosomal protein PSRP-3/Ycf65		219	0.114745	0.228609	66.11
Cd RRG	159	6	34061892	5.17e-07	0.0212779	0.11	15.6	0.022831	A	G	downstream_gene_variant; intergenic_region	338; 806		Medtr6g090520; Medtr6g090540	ribosome, structural constituent of ribosome, translation; integral component of membrane, membrane	plastid-specific 30S ribosomal protein, putative; tornado protein, putative	136.103; 0.0	116.775; 0.0	33.5074; 0.0	3.32527; 0.126102	4.85504; 0.0	56.4676; 0.0	AT1G68590.1; AT5G55540.1	7.55e-44; 2.24e-34, 0.002, 3.6	178; 147, 44.6, 33.7	Ribosomal protein PSRP-3/Ycf65; tornado 1		219	0.114745	0.228609	321.04
Cd RRG	160	3	22769686	5.23e-07	0.025761	0.11	16.9	0.0205479	A	T	intergenic_region																	219	0.180648	0.285843	752.33
Cd RRG	161	7	165641	5.24e-07	0.0570907	0.11	12.2	0.0319635	T	C	intergenic_region; upstream_gene_variant	616		Medtr7g005543		hypothetical protein	0	0	0	0	0	0	AT2G06255.1	0.11	37.4	ELF4-like 3		219	0.179564	0.284895	34350.1
Cd RRG	162	6	2968901	5.33e-07	0.0212779	0.11	11.8	0.0251142	G	A	intron_variant			Medtr6te010870														219	0.114745	0.228324	304.58
Cd RRG	163	4	15858977	5.51e-07	0.0317158	0.11	14.3	0.0251142	T	C	synonymous_variant	ctT/ctC	L46	Medtr4te045910														219	0.151667	0.260123	374.63
Cd RRG	164	6	4562272	5.82e-07	0.0212779	0.11	13.9	0.0273973	C	G	intergenic_region; upstream_gene_variant	28		Medtr6g014160	metabolic process, transferase activity, transferase activity, transferring glycosyl groups, transferase activity, transferring hexosyl groups	UDP-glucosyltransferase family protein	0.100922	0.951477	0.655876	0	0	0.127653	AT1G22360.2	5.52e-25, 1.30e-07	116, 59.0	UDP-glucosyl transferase 85A2		219	0.114745	0.227517	196.97
Cd RRG	165	6	12616338	5.9e-07	0.0212779	0.11	15.3	0.0319635	G	A	intergenic_region																	219	0.114745	0.227391	1006.01
Cd RRG	166	4	23122499	5.91e-07	0.0319327	0.11	15	0.0205479	T	C	intergenic_region																	219	0.151667	0.259506	319.76
Cd RRG	167	6	25774770	5.92e-07	0.0212779	0.11	15.5	0.022831	T	C	downstream_gene_variant; intergenic_region	173		Medtr6te471700														219	0.114745	0.227348	60.63
Cd RRG	168	6	25774782	5.92e-07	0.0212779	0.11	15.5	0.022831	G	A	downstream_gene_variant; intergenic_region	185		Medtr6te471700														219	0.114745	0.227348	298.86
Cd RRG	169	4	11843486	5.93e-07	0.0319327	0.11	14.1	0.0319635	T	G	5_prime_UTR_variant	218		Medtr4g036260	oxidation-reduction process, oxidoreductase activity	quinone-oxidoreductase-like protein	115.96	123.494	93.6741	27.5635	41.3337	70.3529	AT4G13010.1	3.24e-115	416	Oxidoreductase, zinc-binding dehydrogenase family protein		219	0.151667	0.259472	552.44
Cd RRG	170	2	27214617	6.13e-07	0.0525847	0.11	14.7	0.022831	T	C	intergenic_region																	219	0.117887	0.229685	160.51
Cd RRG	171	5	32902763	6.13e-07	0.0453135	0.11	15	0.022831	C	T	intergenic_region; upstream_gene_variant	195		Medtr5g077100	ATP binding, carbohydrate binding, integral component of membrane, kinase activity, membrane, phosphorylation, protein kinase activity, protein phosphorylation	L-type lectin-domain receptor kinase	4.50822	12.0138	4.29098	4.22574	5.32963	8.76908	AT3G53380.1	6.12e-173	609	Concanavalin A-like lectin protein kinase family protein		219	0.164068	0.270013	114.98
Cd RRG	172	5	32903145	6.13e-07	0.0453135	0.11	15	0.022831	G	A	intergenic_region; upstream_gene_variant	577		Medtr5g077100	ATP binding, carbohydrate binding, integral component of membrane, kinase activity, membrane, phosphorylation, protein kinase activity, protein phosphorylation	L-type lectin-domain receptor kinase	4.50822	12.0138	4.29098	4.22574	5.32963	8.76908	AT3G53380.1	6.12e-173	609	Concanavalin A-like lectin protein kinase family protein		219	0.164068	0.270013	251.18
Cd RRG	173	5	32903487	6.13e-07	0.0453135	0.11	15	0.022831	C	T	intergenic_region; upstream_gene_variant	919		Medtr5g077100	ATP binding, carbohydrate binding, integral component of membrane, kinase activity, membrane, phosphorylation, protein kinase activity, protein phosphorylation	L-type lectin-domain receptor kinase	4.50822	12.0138	4.29098	4.22574	5.32963	8.76908	AT3G53380.1	6.12e-173	609	Concanavalin A-like lectin protein kinase family protein		219	0.164068	0.270013	91.84
Cd RRG	174	5	8517177	6.21e-07	0.0453135	0.11	15.2	0.022831	C	T	intergenic_region																	219	0.164068	0.269897	68.17
Cd RRG	175	2	15611399	6.21e-07	0.0525847	0.11	6	0.196347	T	C	missense_variant	atA/atG	I55M	Medtr2te438610														219	0.117887	0.229554	21843.4
Cd RRG	176	8	7612653	6.21e-07	0.0630383	0.1	10	0.0479452	C	T	downstream_gene_variant; intergenic_region	407		Medtr8g021230		inter-alpha-trypsin inhibitor heavy chain-like protein	3.21176	8.15527	9.31848	1.04802	3.57334	4.92597	AT1G19110.1	4.18e-74, 1.28e-04	280, 50.0	inter-alpha-trypsin inhibitor heavy chain-related		219	0.175925	0.280251	516.01
Cd RRG	177	7	24232983	6.24e-07	0.0570907	0.1	16.2	0.022831	C	T	intergenic_region; upstream_gene_variant	209		Medtr7g066570		DUF674 family protein	0	0	0	0.0527256	0	0	AT3G09120.1	5.71e-14, 0.17, 0.61	80.6, 39.2, 37.4	Protein of unknown function (DUF674)		219	0.179564	0.283389	1023.17
Cd RRG	178	6	34069347	6.24e-07	0.0218649	0.11	16.7	0.0205479	C	T	missense_variant	tCt/tTt	S1388F	Medtr6te090450														219	0.114745	0.226863	79.19
Cd RRG	179	7	25867448	6.28e-07	0.0570907	0.1	10.7	0.0502283	T	G	intergenic_region																	219	0.179564	0.283334	326.33
Cd RRG	180	7	25867898	6.28e-07	0.0570907	0.1	10.7	0.0502283	C	T	intergenic_region																	219	0.179564	0.283334	224.53
Cd RRG	181	4	32193851	6.58e-07	0.0324178	0.11	11.8	0.0388128	A	G	intergenic_region																	219	0.151667	0.258553	1545.16
Cd RRG	182	5	17351019	6.59e-07	0.0453135	0.11	9.4	0.0547945	T	C	intergenic_region																	219	0.164068	0.269388	191.89
Cd RRG	183	4	21244599	6.61e-07	0.0324178	0.11	12.4	0.0319635	A	C	3_prime_UTR_variant; missense_variant	285; 659; Aag/Cag	K499Q	Medtr4g057730	catalytic activity, fatty-acyl-CoA synthase activity, jasmonic acid biosynthetic process, ligase activity, metabolic process, peroxisome	4-coumarate:CoA ligase-like protein	12.3462	0.470275	1.88492	0.651612	0.682758	0.555309	AT4G05160.1	5.75e-172, 5.79e-20	605, 100	AMP-dependent synthetase and ligase family protein		219	0.151667	0.258507	723.27
Cd RRG	184	6	33784184	6.65e-07	0.0227035	0.11	16.1	0.022831	C	T	3_prime_UTR_variant	239		Medtr6g088670	ATP binding, ATPase activity, ATPase activity, coupled to transmembrane movement of substances, integral component of membrane, membrane, nucleotide binding, transmembrane transport, transport	ABC transporter B family protein	0	0	0	0.757701	3.90155	0	AT3G30875.1	1.10e-96, 2.75e-66, 1.34e-57, 3.83e-39, 1.10e-20, 4.67e-19, 5.69e-18, 1.86e-11	356, 255, 226, 165, 104, 98.7, 95.1, 73.4	pseudogene, putative multidrug resistance protein, similar to multidrug resistance protein 1 homolog GB:T06165 GI:7442649 from (Hordeum vulgare), blastp match of 54% identity and 0. P-value to GP|2292907|emb|CAA71179.1||Y10099 P-glycoprotein homologue {Hordeum vulgare subsp. vulgare}		219	0.114745	0.226288	214.37
Cd RRG	185	3	41167434	6.72e-07	0.03219	0.1	12.8	0.0365297	T	C	intergenic_region											317.1						219	0.180648	0.283712	206.73
Cd RRG	186	4	9634579	6.74e-07	0.0324178	0.11	12.5	0.0296804	G	A	intergenic_region																	219	0.151667	0.258347	235.81
Cd RRG	187	5	24730007	6.79e-07	0.0453135	0.11	14.7	0.022831	A	G	downstream_gene_variant; intergenic_region	347		Medtr5te059550														219	0.164068	0.269119	434.71
Cd RRG	188	4	11845472	6.8e-07	0.0324178	0.11	11.3	0.06621	C	T	missense_variant	cCa/cTa	P97L	Medtr4g036270		hypothetical protein	0	0	0	0	0	0	AT4G23890.1	1	35.6	unknown protein, FUNCTIONS IN: molecular_function unknown, INVOLVED IN: biological_process unknown, LOCATED IN: chloroplast thylakoid membrane, chloroplast, EXPRESSED IN: 22 plant structures, EXPRESSED DURING: 13 growth stages, CONTAINS InterPro DOMAIN/s: Protein of unknown function DUF3252 (InterPro:IPR021659), Has 287 Blast hits to 287 proteins in 81 species: Archae - 0, Bacteria - 118, Metazoa…		219	0.151667	0.258266	2782.62
Cd RRG	189	8	18121717	6.83e-07	0.0646476	0.1	14.4	0.0251142	A	T	intergenic_region																	219	0.175925	0.279443	223.17
Cd RRG	190	6	34310561	6.92e-07	0.0230822	0.11	14.7	0.0273973	G	A	synonymous_variant	ccG/ccA	P918	Medtr6te090310														219	0.114745	0.225913	2581.04
Cd RRG	191	5	41921560	6.95e-07	0.0453135	0.1	7.3	0.105023	G	T	intron_variant			Medtr5g095880	4 iron, 4 sulfur cluster binding, DNA repair, catalytic activity	HhH-GPD base excision DNA repair family protein	0.103019	0.0441478	0	0	0	0	AT2G36490.1	1.81e-78, 7.71e-20, 2.07e-14, 2.7	295, 100, 82.4, 35.6	demeter-like 1		219	0.164068	0.268922	1717.91
Cd RRG	192	5	29773843	6.99e-07	0.0453135	0.1	10.2	0.0593607	G	A	intron_variant			Medtr5g070320	ATP binding, ATPase activity, integral component of membrane, membrane, nucleotide binding, transport	pleiotropic drug resistance subfamily G protein	2.30418	4.11622	1.87319	0.541295	0.868366	1.09255	AT2G29940.1	0.0, 5.78e-06	1981, 55.4	pleiotropic drug resistance 3		219	0.164068	0.268875	1221.41
Cd RRG	193	5	29778161	6.99e-07	0.0453135	0.1	10.2	0.0593607	A	C	intron_variant			Medtr5g070320	ATP binding, ATPase activity, integral component of membrane, membrane, nucleotide binding, transport	pleiotropic drug resistance subfamily G protein	2.30418	4.11622	1.87319	0.541295	0.868366	1.09255	AT2G29940.1	0.0, 5.78e-06	1981, 55.4	pleiotropic drug resistance 3		219	0.164068	0.268875	1261.19
Cd RRG	194	5	1420969	7.12e-07	0.0453135	0.1	12.8	0.0319635	T	A	intergenic_region																	219	0.164068	0.268705	390.01
Cd RRG	195	7	25868197	7.14e-07	0.0570907	0.1	9.3	0.0639269	G	A	intergenic_region																	219	0.179564	0.282246	793.41
Cd RRG	196	4	20171457	7.16e-07	0.0331951	0.11	12.7	0.0273973	G	A	intergenic_region; upstream_gene_variant	44; 760		Medtr4te055400; Medtr4te055390														219	0.151667	0.257808	137.57
Cd RRG	197	2	17259747	7.27e-07	0.0578753	0.11	12.1	0.0342466	T	G	intergenic_region																	219	0.117887	0.228117	385.64
Cd RRG	198	5	31861593	7.28e-07	0.0453135	0.1	11.1	0.0547945	T	C	downstream_gene_variant; intergenic_region	583		Medtr5te074990														219	0.164068	0.268515	143.54
Cd RRG	199	7	15224194	7.29e-07	0.0570907	0.1	10.6	0.0319635	C	T	intergenic_region																	219	0.179564	0.28207	71.84
Cd RRG	200	7	15224259	7.29e-07	0.0570907	0.1	10.6	0.0319635	T	G	intergenic_region																	219	0.179564	0.28207	172.88
Cd RRG	201	7	15224273	7.29e-07	0.0570907	0.1	10.6	0.0319635	A	C	intergenic_region																	219	0.179564	0.28207	159.36
Cd RRG	202	4	25300244	7.73e-07	0.0342864	0.11	9.5	0.0730594	G	A	downstream_gene_variant; intergenic_region	243; 256		Medtr4g067110		cyclin-like protein	36.6728	37.9062	83.9798	124.239	22.7326	22.6023	AT1G05960.1	2.79e-128, 4.75e-43, 3.90e-06	461, 178, 55.4	ARM repeat superfamily protein		219	0.151667	0.257134	1175.55
Cd RRG	203	7	16967757	7.83e-07	0.0579414	0.1	-5.6	0.344749	C	T	synonymous_variant	agG/agA	R525	Medtr7g450780	ATP binding	SNF2 family amino-terminal protein	0	0	0	0.0620054	0	0	AT1G05490.1	8.06e-23, 3.43e-21, 3.66e-08	111, 105, 62.6	chromatin remodeling 31		219	0.179564	0.281456	15030.9
Cd RRG	204	6	1605449	7.84e-07	0.025545	0.11	15.9	0.0251142	G	A	intergenic_region																	219	0.114745	0.224762	431.51
Cd RRG	205	3	28540371	7.95e-07	0.0371191	0.1	13.7	0.0273973	G	A	intergenic_region; upstream_gene_variant	702		Medtr3g063060		hypothetical protein	0	0	0	0	0	0	AT4G26488.1	0.079	37.4	other RNA		219	0.180648	0.282276	45.88
Cd RRG	206	4	43495105	8.1e-07	0.0342864	0.11	8.9	0.10274	G	A	intergenic_region; upstream_gene_variant	361		Medtr4g104990	integral component of membrane, membrane	PB1 domain protein	0	0	0	0	0	0	AT2G04520.1	0.18	37.4	Nucleic acid-binding, OB-fold-like protein		219	0.151667	0.256717	2685.33
Cd RRG	207	7	28129552	8.13e-07	0.0579414	0.1	14.5	0.022831	T	A	5_prime_UTR_variant	263		Medtr7g075010		PPR containing plant-like protein	4.28119	5.5322	2.81286	1.19841	1.70191	2.4993	AT1G01970.1	2.34e-112	407	Tetratricopeptide repeat (TPR)-like superfamily protein		219	0.179564	0.281131	485.04
Cd RRG	208	4	4006373	8.18e-07	0.0342864	0.1	9.9	0.0502283	A	G	downstream_gene_variant; intergenic_region	490; 646		Medtr4g014310	ADP binding, defense response, signal transduction	disease resistance protein (TIR-NBS-LRR class), putative	0	0	0	0	0.747265	0	AT3G51560.1	1.54e-05, 1.2	53.6, 37.4	Disease resistance protein (TIR-NBS-LRR class) family		219	0.151667	0.256632	538.68
Cd RRG	209	4	53480781	8.38e-07	0.0342864	0.1	15.6	0.0205479	C	T	synonymous_variant	agG/agA	R363	Medtr4te128500														219	0.151667	0.256423	396.27
Cd RRG	210	4	11888490	8.42e-07	0.0342864	0.1	10.1	0.043379	T	C	intergenic_region																	219	0.151667	0.256376	131551
Cd RRG	211	5	9542548	8.46e-07	0.049043	0.1	14.8	0.0205479	G	A	intergenic_region																	219	0.164068	0.267215	43.63
Cd RRG	212	5	27604652	8.54e-07	0.049043	0.1	14	0.0251142	T	C	synonymous_variant	agA/agG	R863	Medtr5te065630														219	0.164068	0.267133	580.49
Cd RRG	213	2	15658136	8.68e-07	0.0627115	0.11	11.7	0.0388128	T	G	synonymous_variant	tcA/tcC	S104	Medtr2g438720	integral component of membrane, membrane	ankyrin repeat plant-like protein	0.621049	0	0.0411847	1.0528	3.26896	0.0561103						219	0.117887	0.226485	478.22
Cd RRG	214	1	50077102	8.7e-07	0.126959	0.1	10.4	0.0479452	T	G	downstream_gene_variant; intergenic_region	712		Medtr1te110920														219	0.161603	0.264794	2808.67
Cd RRG	215	2	15601386	8.8e-07	0.0627115	0.11	19.6	0.0205479	C	T	missense_variant	Gag/Aag	E16K	Medtr2g438580	integral component of membrane, membrane	ankyrin repeat protein	0	0	0	0	0	0	AT3G19210.2	0.083	37.4	homolog of RAD54		219	0.117887	0.226362	724.95
Cd RRG	216	6	33227187	9.16e-07	0.0273594	0.11	12	0.0319635	T	A	intergenic_region; upstream_gene_variant	40		Medtr6g488180		hypothetical protein	0.460702	0.394857	0.427718	0	0.881802	0.194242	AT2G40030.1	1.12e-06, 3.92e-06, 4.77e-05, 5.81e-04, 0.002, 0.007, 0.025	55.4, 53.6, 50.0, 46.4, 44.6, 42.8, 41.0	nuclear RNA polymerase D1B		219	0.114745	0.223335	338.68
Cd RRG	217	6	33227191	9.16e-07	0.0273594	0.11	12	0.0319635	T	A	intergenic_region; upstream_gene_variant	44		Medtr6g488180		hypothetical protein	0.460702	0.394857	0.427718	0	0.881802	0.194242	AT2G40030.1	1.12e-06, 3.92e-06, 4.77e-05, 5.81e-04, 0.002, 0.007, 0.025	55.4, 53.6, 50.0, 46.4, 44.6, 42.8, 41.0	nuclear RNA polymerase D1B		219	0.114745	0.223335	437.35
Cd RRG	218	6	18842608	9.29e-07	0.0273594	0.11	14.8	0.0205479	T	C	intergenic_region																	219	0.114745	0.223202	265.65
Cd RRG	219	6	32702535	9.46e-07	0.0273594	0.11	14.9	0.0273973	G	A	intergenic_region																	219	0.114745	0.223037	272.87
Cd RRG	220	1	28582001	9.46e-07	0.126959	0.1	11.4	0.0388128	G	T	synonymous_variant	ggG/ggT	G29	Medtr1te066310														219	0.161603	0.264069	723.37
Cd RRG	221	6	33505200	9.65e-07	0.0273594	0.11	12	0.0456621	A	T	5_prime_UTR_premature_start_codon_gain_variant; 5_prime_UTR_variant; intron_variant; splice_acceptor_variant	1348		Medtr6g087140	signal transduction	ninja-family protein mc410	15.8017	25.7665	39.0038	27.09	35.9768	23.9378	AT5G03668.1	1.8	35.6	other RNA		219	0.114745	0.222854	741.73
Cd RRG	222	3	30166405	9.71e-07	0.0431357	0.1	14.6	0.022831	C	G	missense_variant	Ctt/Gtt	L1015V	Medtr3te067575														219	0.180648	0.280573	232.52
Cd RRG	223	3	30166417	9.71e-07	0.0431357	0.1	14.6	0.022831	G	A	missense_variant	Gct/Act	A1019T	Medtr3te067575														219	0.180648	0.280573	138.46
Cd RRG	224	6	6008086	9.8e-07	0.0273594	0.11	15.4	0.0251142	C	T	downstream_gene_variant; intergenic_region	718; 782		Medtr6g016325; Medtr6g016330	sulfate adenylyltransferase (ATP) activity	ATP sulfurylase-like protein; hypothetical protein	0	0	0	0	0	0	AT1G19920.1	1.34e-58	226	Pseudouridine synthase/archaeosine transglycosylase-like family protein		219	0.114745	0.222716	2082.28
Cd RRG	225	8	11459383	9.85e-07	0.0845895	0.1	15.3	0.022831	G	A	intergenic_region; upstream_gene_variant	21		Medtr8g030820		hypothetical protein	0	0	0	0	0	0	AT3G47910.2	0.92	33.7	Ubiquitin carboxyl-terminal hydrolase-related protein		219	0.175925	0.276304	1851.4
Cd RRG	226	8	34492931	1.01e-06	0.0845895	0.1	13.3	0.022831	C	T	intergenic_region																	219	0.175925	0.27607	51.43
Cd RRG	227	6	34361168	1.02e-06	0.0273594	0.11	9.7	0.0616438	T	C	intergenic_region																	219	0.114745	0.222356	304.04
Cd RRG	228	7	5638725	1.02e-06	0.0696061	0.1	9	0.0456621	G	T	intergenic_region																	219	0.179564	0.279189	562.87
Cd RRG	229	5	25559960	1.02e-06	0.0551085	0.1	11.6	0.0388128	T	A	intergenic_region																	219	0.164068	0.26555	790.05
Cd RRG	230	5	29763580	1.03e-06	0.0551085	0.1	9.9	0.06621	C	A	intron_variant			Medtr5g070310	Cul4-RING E3 ubiquitin ligase complex, DNA binding, DNA repair, damaged DNA binding, nucleus, response to UV-B	damaged DNA-binding protein	4.36287	6.04378	3.90922	6.26072	1.01956	2.18171	AT5G58760.1	0	798	damaged DNA binding 2		219	0.164068	0.26548	1378.65
Cd RRG	231	3	3470018	1.04e-06	0.0443194	0.1	16.4	0.022831	G	A	intron_variant			Medtr3g012470	ADP binding, defense response, integral component of membrane, membrane, signal transduction	disease resistance protein (TIR-NBS-LRR class), putative	1.7214	0.778155	0.370061	0.262773	0.699355	0.336116	AT5G45050.2	1.08e-08	64.4	Disease resistance protein (TIR-NBS-LRR class)		219	0.180648	0.279969	762.18
Cd RRG	232	6	27126745	1.04e-06	0.0273594	0.11	15.7	0.0205479	G	A	intergenic_region; upstream_gene_variant	165		Medtr6g073070		hypothetical protein	0	0	0	0	0	0	AT1G15020.2	0.038	39.2	quiescin-sulfhydryl oxidase 1		219	0.114745	0.222139	398.4
Cd RRG	233	3	31073599	1.05e-06	0.0443194	0.1	14.5	0.0251142	C	T	downstream_gene_variant; intron_variant	931		Medtr3g069500; Medtr3te069470	integral component of membrane, membrane, transport, transporter activity	peptide/nitrate transporter plant	0.0614431	2.26444	0.96975	0	0.0588022	1.01032						219	0.180648	0.279939	45.85
Cd RRG	234	6	24736616	1.06e-06	0.0273594	0.11	13.7	0.0342466	C	A	intergenic_region																	219	0.114745	0.222	116.65
Cd RRG	235	7	5556583	1.07e-06	0.0696061	0.1	13.1	0.0251142	T	G	downstream_gene_variant; intergenic_region; upstream_gene_variant	991; 47		Medtr7te017435; Medtr7g017440	DNA binding, DNA-directed 5'-3' RNA polymerase activity, nucleotidyltransferase activity, transcription, DNA-templated, transferase activity	leguminosin group485 secreted peptide	3.07678	9.75703	5.75381	4.62462	5.80495	5.22602	AT5G15700.1	0	1031	DNA/RNA polymerases superfamily protein		219	0.179564	0.27883	181.07
Cd RRG	236	3	31483014	1.07e-06	0.0443421	0.1	11.5	0.0365297	C	T	intergenic_region; upstream_gene_variant	310		Medtr3g070250		hypothetical protein	0	0	0	0	0	0	AT5G12890.1	1	35.6	UDP-Glycosyltransferase superfamily protein		219	0.180648	0.27974	2200.47
Cd RRG	237	6	34292544	1.07e-06	0.0273594	0.11	15	0.022831	G	A	intron_variant			Medtr6g090280	glutathione catabolic process, glutathione hydrolase activity, integral component of membrane, membrane, proteolysis	gamma-glutamyltranspeptidase	9.3688	8.7475	13.0192	6.82655	9.06144	15.1572	AT4G29210.1	2.03e-121	437	gamma-glutamyl transpeptidase 4		219	0.114745	0.221869	379.15
Cd RRG	238	6	34294665	1.07e-06	0.0273594	0.11	15	0.022831	G	A	intergenic_region																	219	0.114745	0.221869	62.09
Cd RRG	239	6	34302305	1.07e-06	0.0273594	0.11	15	0.022831	A	G	synonymous_variant	gaA/gaG	E31	Medtr6g090290	aspartic-type endopeptidase activity, hydrolase activity, peptidase activity, proteolysis	eukaryotic aspartyl protease family protein	0	0	0	0.0714579	0	0.34276	AT2G35615.1	6.07e-06	53.6	Eukaryotic aspartyl protease family protein		219	0.114745	0.221869	395.22
Cd RRG	240	4	11535477	1.09e-06	0.0396323	0.1	16.6	0.022831	A	G	intergenic_region; upstream_gene_variant	475		Medtr4te033180														219	0.151667	0.254141	600.03
Cd RRG	241	8	36493076	1.1e-06	0.0867658	0.1	14.2	0.0205479	A	C	missense_variant	Ttg/Gtg	L556V	Medtr8te088130														219	0.175925	0.275366	145.06
Cd RRG	242	3	51341095	1.11e-06	0.0447211	0.1	6.7	0.086758	A	T	intergenic_region																	219	0.180648	0.279477	3730.61
Cd RRG	243	2	27399570	1.11e-06	0.0648527	0.11	11.2	0.0296804	A	G	intergenic_region																	219	0.117887	0.224279	308.76
Cd RRG	244	5	19063534	1.11e-06	0.0562178	0.1	17.7	0.022831	C	T	intergenic_region																	219	0.164068	0.264863	1657.47
Cd RRG	245	6	33179519	1.11e-06	0.027382	0.11	13.4	0.0319635	T	A	intron_variant			Medtr6g488100	protein dimerization activity	BHLH transcription factor-like protein	8.79893	10.263	15.4412	3.09073	8.21504	5.22203	AT4G29100.1	7.52e-73, 1.89e-04	275, 48.2	basic helix-loop-helix (bHLH) DNA-binding superfamily protein		219	0.114745	0.221568	314.41
Cd RRG	246	6	4506151	1.11e-06	0.027382	0.11	9.3	0.0456621	G	A	synonymous_variant	acC/acT	T386	Medtr6g014020	metabolic process, transferase activity, transferase activity, transferring glycosyl groups, transferase activity, transferring hexosyl groups	UDP-glucosyltransferase family protein	2.34869	5.49002	10.1098	0	0.61302	9.27242	AT1G22360.1	9.96e-42, 3.05e-10	172, 68.0	UDP-glucosyl transferase 85A2		219	0.114745	0.221534	1158.62
Cd RRG	247	4	18174634	1.12e-06	0.0396323	0.1	10.5	0.0479452	A	G	intergenic_region																	219	0.151667	0.253902	1838.09
Cd RRG	248	4	32049023	1.12e-06	0.0396323	0.1	14.2	0.0251142	G	T	downstream_gene_variant; intergenic_region	34		Medtr4g082325	ATP binding, auxin-activated signaling pathway, brassinosteroid mediated signaling pathway, kinase activity, leaf vascular tissue pattern formation, nucleotide binding, phosphorylation, protein kinase activity, protein phosphorylation, protein serine/threonine kinase activity	dual specificity kinase splA-like protein	13.9119	17.272	15.5734	15.6251	23.998	11.9483	AT1G14000.1	0	940	VH1-interacting kinase		219	0.151667	0.253901	552.52
Cd RRG	249	4	32054515	1.12e-06	0.0396323	0.1	14.2	0.0251142	G	A	synonymous_variant	taC/taT	Y50	Medtr4g082325	ATP binding, auxin-activated signaling pathway, brassinosteroid mediated signaling pathway, kinase activity, leaf vascular tissue pattern formation, nucleotide binding, phosphorylation, protein kinase activity, protein phosphorylation, protein serine/threonine kinase activity	dual specificity kinase splA-like protein	13.9119	17.272	15.5734	15.6251	23.998	11.9483	AT1G14000.1	0	940	VH1-interacting kinase		219	0.151667	0.253901	1792.21
Cd RRG	250	4	32057289	1.12e-06	0.0396323	0.1	14.2	0.0251142	G	C	intergenic_region																	219	0.151667	0.253901	833.49
Cd RRG	251	4	32057607	1.12e-06	0.0396323	0.1	14.2	0.0251142	G	A	intergenic_region																	219	0.151667	0.253901	799.63
Cd RRG	252	6	9076022	1.14e-06	0.027482	0.11	8.8	0.0525114	C	A	intergenic_region; upstream_gene_variant	101		Medtr6g026870	integral component of membrane, membrane	PQ-loop protein/transmembrane family protein	0.252838	1.37244	5.71192	3.20028	1.37117	18.1224	AT2G41050.1	1.81e-50, 1.30e-20	201, 102	PQ-loop repeat family protein / transmembrane family protein		219	0.114745	0.221341	208.35
Cd RRG	253	3	17596057	1.14e-06	0.0451369	0.1	13.2	0.022831	A	G	intergenic_region																	219	0.180648	0.279212	138.9
Cd RRG	254	5	20896181	1.15e-06	0.0562178	0.1	9.5	0.0547945	C	T	intergenic_region																	219	0.164068	0.264578	1046.86
Cd RRG	255	2	37768523	1.15e-06	0.0648527	0.11	13.2	0.0388128	G	A	synonymous_variant	ccG/ccA	P55	Medtr2g089380	integral component of membrane, membrane	transmembrane protein, putative	0.185206	0	1.71946	0.146515	0.177246	0.234261	AT1G52430.1	0.069	39.2	Ubiquitin carboxyl-terminal hydrolase-related protein		219	0.117887	0.223902	1476.97
Cd RRG	256	1	19263626	1.15e-06	0.137796	0.1	12.9	0.0319635	G	A	intergenic_region																	219	0.161603	0.262342	790.72
Cd RRG	257	2	15585914	1.16e-06	0.0648527	0.11	14.8	0.022831	T	C	intergenic_region																	219	0.117887	0.223862	1774.24
Cd RRG	258	2	15664803	1.16e-06	0.0648527	0.11	14.8	0.022831	A	T	intron_variant			Medtr2g438740	integral component of membrane, membrane	ankyrin repeat plant-like protein	10.8662	7.20662	5.70467	3.53056	8.35648	13.9079						219	0.117887	0.223862	86.59
Cd RRG	259	6	34278560	1.18e-06	0.027963	0.11	14.5	0.022831	A	G	missense_variant	tTa/tCa	L323S	Medtr6g090250		F-box protein interaction domain protein	0	0	0	0	0	0	AT4G08430.1	0.13	39.2	Ulp1 protease family protein		219	0.114745	0.221026	548.91
Cd RRG	260	4	32136917	1.18e-06	0.0410313	0.1	14.2	0.022831	A	G	intergenic_region																	219	0.151667	0.253412	697.74
Cd RRG	261	2	19935368	1.19e-06	0.0648527	0.11	12.6	0.0273973	C	T	missense_variant	Gtg/Atg	V376M	Medtr2te045400														219	0.117887	0.223633	453.93
Cd RRG	262	5	5631566	1.2e-06	0.0562178	0.1	13	0.0273973	G	A	intergenic_region																	219	0.164068	0.264186	513.92
Cd RRG	263	5	333090	1.2e-06	0.0562178	0.1	13.2	0.0205479	T	C	intergenic_region																	219	0.164068	0.264152	370.71
Cd RRG	264	6	34280942	1.21e-06	0.0279751	0.11	11.3	0.0410959	G	C	intergenic_region; upstream_gene_variant	43		Medtr6g090260		F-box protein interaction domain protein	0	0	0	0	0	0	AT1G15540.1	0.28	37.4	2-oxoglutarate (2OG) and Fe(II)-dependent oxygenase superfamily protein		219	0.114745	0.22078	775.52
Cd RRG	265	7	39266935	1.22e-06	0.0762338	0.1	15.7	0.0205479	G	A	intergenic_region; upstream_gene_variant	494		Medtr7g498250	ATP binding, ATP biosynthetic process, ATPase activity, mitochondrial proton-transporting ATP synthase complex, catalytic core F(1)	ATP synthase F1 beta subunit	2.04743	1.7548	3.8017	3.64433	3.429	2.58979	AT1G10240.1	0.011	41	FAR1-related sequence 11		219	0.179564	0.277712	433.4
Cd RRG	266	6	10088529	1.22e-06	0.0279751	0.11	14.1	0.022831	G	A	intergenic_region																	219	0.114745	0.220716	77.81
Cd RRG	267	4	5044484	1.22e-06	0.0411438	0.1	11.4	0.0525114	G	C	intergenic_region																	219	0.151667	0.253088	171.59
Cd RRG	268	4	24149036	1.23e-06	0.0411438	0.1	15.8	0.0205479	A	C	downstream_gene_variant; missense_variant	968; cAa/cCa	Q234P	Medtr4te064700; Medtr4te064705														219	0.151667	0.25303	11865.3
Cd RRG	269	5	30067657	1.25e-06	0.0564522	0.1	15	0.0205479	A	G	downstream_gene_variant; intergenic_region	430; 63		Medtr5te070970; Medtr5g070973	heme binding, iron ion binding, oxidation-reduction process, oxidoreductase activity, acting on paired donors, with incorporation or reduction of molecular oxygen	cytochrome P450 family 71 protein	0	0	0	0	0	0	AT3G20110.1	0.004	42.8	cytochrome P450, family 705, subfamily A, polypeptide 20		219	0.164068	0.26385	439.27
Cd RRG	270	6	33690532	1.25e-06	0.0282506	0.11	14.5	0.022831	C	G	intergenic_region																	219	0.114745	0.220478	281.72
Cd RRG	271	4	33766525	1.26e-06	0.0411637	0.1	13.7	0.0273973	T	C	synonymous_variant	Ttg/Ctg	L76	Medtr4g086250	kinase activity, phosphorylation	Serine/Threonine kinase, plant-type protein, putative	0	0	6.48025	0.182037	0.0734063	0	AT3G19230.1	2.14e-50	201	Leucine-rich repeat (LRR) family protein		219	0.151667	0.252852	384.25
Cd RRG	272	2	27792514	1.26e-06	0.0648527	0.11	10	0.0365297	A	G	missense_variant	Tgc/Cgc	C60R	Medtr2g066325	integral component of membrane, membrane	transmembrane protein, putative	0	0	0	0	0	0	AT4G33150.3	1.1	33.7	lysine-ketoglutarate reductase/saccharopine dehydrogenase bifunctional enzyme		219	0.117887	0.223063	207.61
Cd RRG	273	2	39649741	1.27e-06	0.0648527	0.11	13.5	0.022831	G	A	downstream_gene_variant; intergenic_region	51		Medtr2te093080														219	0.117887	0.222985	264.15
Cd RRG	274	7	5169079	1.28e-06	0.077069	0.1	12	0.043379	A	G	intergenic_region; upstream_gene_variant	199; 588		Medtr7te016400; Medtr7g016410		hypothetical protein	0	0	0	0	0	0	AT3G42245.1	0.000546	44.6	transposable element gene		219	0.179564	0.277287	776.1
Cd RRG	275	2	39695171	1.3e-06	0.0648527	0.1	13	0.0388128	T	G	synonymous_variant	cgT/cgG	R360	Medtr2g093160	integral component of membrane, membrane, transport, transporter activity	nitrate excretion transporter 1	0.165358	7.32242	0.153519	0.348834	0.633002	0.139437	AT3G45650.1	2.85e-30, 5.15e-08, 0.59	134, 60.8, 37.4	nitrate excretion transporter1		219	0.117887	0.222834	594.85
Cd RRG	276	3	38357026	1.3e-06	0.0496783	0.1	14.9	0.0273973	C	T	downstream_gene_variant; intergenic_region	348		Medtr3te084900														219	0.180648	0.278082	1391.52
Cd RRG	277	1	27217218	1.33e-06	0.137796	0.1	14.4	0.022831	C	T	intergenic_region																	219	0.161603	0.261118	778.33
Cd RRG	278	3	40973804	1.34e-06	0.0496783	0.1	10.9	0.0525114	G	A	intron_variant			Medtr3g090150	carboxypeptidase activity, hydrolase activity, peptidase activity, proteolysis, serine-type carboxypeptidase activity	serine carboxypeptidase-like protein	0.0797404	0.888468	0	0	0.763132	0.100861						219	0.180648	0.277865	730.55
Cd RRG	279	3	40977458	1.34e-06	0.0496783	0.1	10.9	0.0525114	C	A	missense_variant	aGt/aTt	S249I	Medtr3g090160	GTP binding, P-P-bond-hydrolysis-driven protein transmembrane transporter activity, chloroplast, chloroplast outer membrane, hydrolase activity, integral component of membrane, intracellular protein transport, membrane, metal ion binding, nucleotide binding, plastid, plastid outer membrane, protein transmembrane transport, protein transport, transport	translocon at the outer envelope membrane ofs protein	0.986033	4.05651	1.95294	0.780041	1.38402	3.82475	AT5G05000.1	1.31e-101	370	translocon at the outer envelope membrane of chloroplasts 34		219	0.180648	0.277865	1925.1
Cd RRG	280	8	184404	1.35e-06	0.100827	0.1	15	0.0205479	C	T	intergenic_region																	219	0.175925	0.273625	274.53
Cd RRG	281	1	15156790	1.35e-06	0.137796	0.1	10.4	0.0502283	G	A	intergenic_region																	219	0.161603	0.260971	3729.77
Cd RRG	282	4	12649846	1.37e-06	0.0416212	0.1	12.5	0.0342466	T	C	synonymous_variant	ctA/ctG	L330	Medtr4g035835	ATP binding, kinase activity, nucleotide binding, phosphorylation, protein kinase activity, protein phosphorylation, protein serine/threonine kinase activity, transferase activity	AGC family Serine/Threonine kinase family protein	0	0	0.29065	2.11638	0	0	AT5G62310.1	0.0, 5.69e-81	984, 304	AGC (cAMP-dependent, cGMP-dependent and protein kinase C) kinase family protein		219	0.151667	0.25212	824.14
Cd RRG	283	5	32903292	1.37e-06	0.058487	0.1	11.8	0.0365297	G	T	intergenic_region; upstream_gene_variant	724		Medtr5g077100	ATP binding, carbohydrate binding, integral component of membrane, kinase activity, membrane, phosphorylation, protein kinase activity, protein phosphorylation	L-type lectin-domain receptor kinase	4.50822	12.0138	4.29098	4.22574	5.32963	8.76908	AT3G53380.1	6.12e-173	609	Concanavalin A-like lectin protein kinase family protein		219	0.164068	0.263036	356.73
Cd RRG	284	5	32903589	1.37e-06	0.058487	0.1	11.8	0.0365297	A	C	intergenic_region																	219	0.164068	0.263036	508.76
Cd RRG	285	4	43493450	1.37e-06	0.0416212	0.1	10	0.0730594	G	A	downstream_gene_variant; intergenic_region	532		Medtr4g104990	integral component of membrane, membrane	PB1 domain protein	0	0	0	0	0	0	AT2G04520.1	0.18	37.4	Nucleic acid-binding, OB-fold-like protein		219	0.151667	0.252079	300.97
Cd RRG	286	3	14826147	1.38e-06	0.0504116	0.1	13.9	0.022831	C	A	intergenic_region																	219	0.180648	0.27757	530.82
Cd RRG	287	1	13017449	1.4e-06	0.137796	0.1	8.9	0.0547945	C	T	intergenic_region																	219	0.161603	0.260669	434.3
Cd RRG	288	7	36067304	1.42e-06	0.0824989	0.1	6	0.246575	A	G	intergenic_region; upstream_gene_variant	368; 972		Medtr7g091340; Medtr7g091350	ATP binding, ATPase activity	hypothetical protein; ABC-2 type transporter family protein	0	0	0.0; 1.66548	0	0	0.0; 0.453812	AT1G51460.1	2.99e-17	89.7	ABC-2 type transporter family protein		219	0.179564	0.27639	5109.31
Cd RRG	289	8	33598296	1.43e-06	0.101545	0.1	8.8	0.0707763	A	G	synonymous_variant	gcT/gcC	A895	Medtr8te078860														219	0.175925	0.273129	1937.53
Cd RRG	290	4	9636593	1.45e-06	0.0416212	0.1	11.5	0.0342466	G	A	intergenic_region																	219	0.151667	0.251605	709.11
Cd RRG	291	4	43512182	1.45e-06	0.0416212	0.1	11.7	0.0410959	A	G	downstream_gene_variant; intergenic_region	692		Medtr4g105020		PB1 domain protein	1.14461	0.686711	12.8582	0.996034	1.09541	4.19854	AT3G48240.1	6.04e-33	141	Octicosapeptide/Phox/Bem1p family protein		219	0.151667	0.251585	1176.56
Cd RRG	292	4	43512447	1.45e-06	0.0416212	0.1	11.7	0.0410959	G	A	downstream_gene_variant; intergenic_region	427		Medtr4g105020		PB1 domain protein	1.14461	0.686711	12.8582	0.996034	1.09541	4.19854	AT3G48240.1	6.04e-33	141	Octicosapeptide/Phox/Bem1p family protein		219	0.151667	0.251585	3043.06
Cd RRG	293	5	27672589	1.46e-06	0.0595053	0.1	9.4	0.0570776	C	A	missense_variant	aGg/aTg	R89M	Medtr5te065760														219	0.164068	0.262508	629.97
Cd RRG	294	5	20214948	1.47e-06	0.0595053	0.1	13.1	0.0365297	C	T	intergenic_region																	219	0.164068	0.262408	558.85
Cd RRG	295	4	32025941	1.48e-06	0.0416212	0.1	14.7	0.022831	G	A	downstream_gene_variant; intron_variant	57		Medtr4g082300		GCK domain protein	1.34715	18.7917	8.70137	4.4921	11.363	11.1711	AT1G14060.1	1.02e-33, 1.09e-20, 2.73e-09	145, 102, 64.4	GCK domain-containing protein		219	0.151667	0.251428	551.97
Cd RRG	296	2	12336423	1.49e-06	0.0648527	0.1	12.8	0.0296804	T	G	intergenic_region																	219	0.117887	0.221539	1043
Cd RRG	297	3	30166392	1.51e-06	0.0537514	0.1	12.2	0.0319635	T	C	synonymous_variant	atT/atC	I1010	Medtr3te067575														219	0.180648	0.276861	624.05
Cd RRG	298	2	24050782	1.52e-06	0.0648527	0.1	8.2	0.06621	A	G	intergenic_region																	219	0.117887	0.221405	989.35
Cd RRG	299	7	1544387	1.54e-06	0.0832844	0.1	13.3	0.0273973	A	G	intergenic_region																	219	0.179564	0.275711	65.51
Cd RRG	300	7	11722448	1.54e-06	0.0832844	0.1	11.8	0.0365297	G	A	intron_variant			Medtr7g033135	ATP binding, integral component of membrane, kinase activity, membrane, phosphorylation, protein kinase activity, protein phosphorylation	cysteine-rich receptor-kinase-like protein	0	0	0	0.090375	0	0						219	0.179564	0.275705	908.32
Cd RRG	301	3	21730877	1.58e-06	0.0552132	0.1	16.9	0.0205479	T	C	intergenic_region; upstream_gene_variant	321		Medtr3g055250		Lipid transfer protein	0	0	0	11.879	98.199	0						219	0.180648	0.27647	245.05
Cd RRG	302	5	12881859	1.59e-06	0.060668	0.1	13.6	0.022831	G	T	intergenic_region																	219	0.164068	0.261733	58.94
Cd RRG	303	6	34327811	1.6e-06	0.0355335	0.1	12.3	0.0365297	G	A	intergenic_region																	219	0.114745	0.218214	221.39
Cd RRG	304	6	13641868	1.62e-06	0.0355335	0.1	15.2	0.0273973	T	C	intergenic_region																	219	0.114745	0.218091	922.11
Cd RRG	305	5	29779564	1.63e-06	0.060668	0.1	9.8	0.0616438	G	C	intron_variant			Medtr5g070320	ATP binding, ATPase activity, integral component of membrane, membrane, nucleotide binding, transport	pleiotropic drug resistance subfamily G protein	2.30418	4.11622	1.87319	0.541295	0.868366	1.09255	AT2G29940.1	0.0, 5.78e-06	1981, 55.4	pleiotropic drug resistance 3		219	0.164068	0.261517	1577.07
Cd RRG	306	2	2162848	1.64e-06	0.0648527	0.1	10.8	0.0410959	A	G	missense_variant; upstream_gene_variant	Tgc/Cgc; 489	C272R	Medtr2g009950; Medtr2g009940		hypothetical protein	0	0	0	0	0	0	AT5G27710.1; AT4G05475.1	1.1; 0.16	35.6; 39.2	unknown protein, Has 49 Blast hits to 49 proteins in 17 species: Archae - 0, Bacteria - 0, Metazoa - 0, Fungi - 0, Plants - 48, Viruses - 0, Other Eukaryotes - 1 (source: NCBI BLink).; RNI-like superfamily protein		219	0.117887	0.220661	615.31
Cd RRG	307	3	13188489	1.65e-06	0.0559054	0.1	13.8	0.0296804	C	A	downstream_gene_variant; intergenic_region	77		Medtr3te035525														219	0.180648	0.276069	1890.69
Cd RRG	308	5	32239722	1.65e-06	0.060668	0.1	8.3	0.0958904	G	A	intergenic_region																	219	0.164068	0.261412	4168.17
Cd RRG	309	3	20304475	1.66e-06	0.0559054	0.1	11.1	0.0365297	G	T	intergenic_region																	219	0.180648	0.276046	583.96
Cd RRG	310	7	8911294	1.66e-06	0.0869433	0.1	13.1	0.0273973	G	A	downstream_gene_variant; intergenic_region	162		Medtr7g026770	cell, cell redox homeostasis, electron carrier activity, oxidation-reduction process, protein disulfide oxidoreductase activity, transferase activity, transferring acyl groups other than amino-acyl groups	glutaredoxin-C3-like protein	0	3.32481	0.720302	0.102294	0.371251	0.490672	AT3G02000.1	3.18e-20	100	Thioredoxin superfamily protein		219	0.179564	0.275055	350.05
Cd RRG	311	5	29735508	1.7e-06	0.060668	0.1	6.5	0.152968	A	C	downstream_gene_variant; intergenic_region	936		Medtr5te070240														219	0.164068	0.261204	1735.71
Cd RRG	312	2	40385439	1.7e-06	0.0648527	0.1	13.1	0.022831	T	A	intergenic_region																	219	0.117887	0.220349	164.54
Cd RRG	313	8	2732378	1.7e-06	0.109879	0.1	11.6	0.0365297	C	A	intergenic_region																	219	0.175925	0.271649	222.41
Cd RRG	314	8	2732469	1.7e-06	0.109879	0.1	11.6	0.0365297	C	T	intergenic_region																	219	0.175925	0.271649	307.56
Cd RRG	315	4	32691425	1.73e-06	0.0416212	0.1	13.1	0.022831	C	T	intergenic_region																	219	0.151667	0.250083	373.2
Cd RRG	316	1	31178234	1.73e-06	0.146503	0.1	13.9	0.022831	C	T	intron_variant			Medtr1g070400	ATP binding, actin binding, motor activity, myosin complex, nucleotide binding	myosin motor domain protein and Dil domain protein	0.0367771	0.189125	0.239009	0.261846	0.105589	0.0465182	AT3G58160.1	0	1505	P-loop containing nucleoside triphosphate hydrolases superfamily protein		219	0.161603	0.258852	482.24
Cd RRG	317	6	30643151	1.73e-06	0.0361476	0.1	15	0.022831	G	T	intron_variant			Medtr6g082080	ATP binding, helicase activity, hydrolase activity, nucleic acid binding, nucleotide binding	DEAD-box ATP-dependent RNA helicase-like protein	6.05705	11.7497	14.9137	8.26565	6.88129	5.89337	AT5G60990.1	0.0, 5.7	722, 33.7	DEA(D/H)-box RNA helicase family protein		219	0.114745	0.217516	305.56
Cd RRG	318	6	30643475	1.73e-06	0.0361476	0.1	15	0.022831	T	C	intron_variant; splice_region_variant			Medtr6g082080	ATP binding, helicase activity, hydrolase activity, nucleic acid binding, nucleotide binding	DEAD-box ATP-dependent RNA helicase-like protein	6.05705	11.7497	14.9137	8.26565	6.88129	5.89337	AT5G60990.1	0.0, 5.7	722, 33.7	DEA(D/H)-box RNA helicase family protein		219	0.114745	0.217516	297.1
Cd RRG	319	6	30643808	1.73e-06	0.0361476	0.1	15	0.022831	G	A	intron_variant			Medtr6g082080	ATP binding, helicase activity, hydrolase activity, nucleic acid binding, nucleotide binding	DEAD-box ATP-dependent RNA helicase-like protein	6.05705	11.7497	14.9137	8.26565	6.88129	5.89337	AT5G60990.1	0.0, 5.7	722, 33.7	DEA(D/H)-box RNA helicase family protein		219	0.114745	0.217516	309.45
Cd RRG	320	3	13130459	1.74e-06	0.0567543	0.09	14.2	0.0205479	C	T	missense_variant	Gtg/Atg	V261M	Medtr3te035400														219	0.180648	0.275643	68.1
Cd RRG	321	4	4006369	1.74e-06	0.0416212	0.1	9.3	0.0547945	A	C	downstream_gene_variant; intergenic_region	494; 650		Medtr4g014310	ADP binding, defense response, signal transduction	disease resistance protein (TIR-NBS-LRR class), putative	0	0	0	0	0.747265	0	AT3G51560.1	1.54e-05, 1.2	53.6, 37.4	Disease resistance protein (TIR-NBS-LRR class) family		219	0.151667	0.250007	554.33
Cd RRG	322	4	32225836	1.78e-06	0.0416212	0.1	10.2	0.0410959	C	T	downstream_gene_variant; intergenic_region	834		Medtr4g082883		hypothetical protein	113.023	54.4145	118.21	0	0	84.7168	AT3G60880.2	0.1	37.4	dihydrodipicolinate synthase 1		219	0.151667	0.249838	1627.41
Cd RRG	323	5	11171748	1.78e-06	0.060668	0.1	13.4	0.0319635	A	G	intergenic_region																	219	0.164068	0.260806	323.25
Cd RRG	324	6	9932763	1.79e-06	0.0366912	0.1	13.2	0.0205479	A	G	intergenic_region																	219	0.114745	0.217214	175.72
Cd RRG	325	5	20813757	1.79e-06	0.060668	0.1	14	0.0273973	G	C	missense_variant	Ggg/Cgg	G988R	Medtr5g047480	ADP binding, defense response, signal transduction	disease resistance protein (TIR-NBS-LRR class)	2.82994	2.24068	2.05183	0	0.128967	1.67043						219	0.164068	0.260732	223.68
Cd RRG	326	6	17167248	1.81e-06	0.0366912	0.1	11.1	0.0410959	G	A	intron_variant; missense_variant	Gtt/Att	V51I	Medtr6g047640; Medtr6g047650	antiporter activity, drug transmembrane transport, drug transmembrane transporter activity, integral component of membrane, membrane, transmembrane transport	MATE efflux family protein	2.1052	4.98252	13.9548	2.53155	2.09647	6.60378	AT4G25640.2	2.5e-49	197	detoxifying efflux carrier 35		219	0.114745	0.217112	2174.5
Cd RRG	327	4	4392967	1.82e-06	0.0416212	0.1	10.8	0.0410959	T	A	intergenic_region																	219	0.151667	0.249633	388.31
Cd RRG	328	3	48422147	1.82e-06	0.0567543	0.09	13.2	0.022831	T	C	intergenic_region																	219	0.180648	0.275257	677.69
Cd RRG	329	1	37013324	1.82e-06	0.146503	0.1	12.8	0.0319635	C	T	downstream_gene_variant; intergenic_region	978		Medtr1g083135		hypothetical protein	0	0	0	0	0	0	AT5G17850.1	0.066	37.4	Sodium/calcium exchanger family protein		219	0.161603	0.258382	453.7
Cd RRG	330	5	8842589	1.83e-06	0.060668	0.1	15.6	0.022831	A	G	intergenic_region; upstream_gene_variant	327; 428		Medtr5g022440; Medtr5g022430	proteasome complex, proteasome regulatory particle, base subcomplex, ubiquitin-dependent protein catabolic process	26S proteasome non-ATPase regulatory subunit-like protein; hypothetical protein	26.9627; 0.0	46.9053; 0.0	67.2492; 0.0	69.6971; 2.67046	65.2071; 0.0	44.5199; 0.0	AT4G38630.1; AT5G14540.1	9.28e-130, 0.010; 2.7	464, 42.8; 31.9	regulatory particle non-ATPase 10; Protein of unknown function (DUF1421)		219	0.164068	0.260553	82.83
Cd RRG	331	5	8850679	1.83e-06	0.060668	0.1	15.6	0.022831	A	T	intergenic_region; upstream_gene_variant	28		Medtr5g022450		senescence/dehydration-associated-like protein	9.61301	13.2273	36.1237	10.5534	10.3873	23.8218	AT2G17840.1	3.08e-149	529	Senescence/dehydration-associated protein-related		219	0.164068	0.260553	393.94
Cd RRG	332	7	43469558	1.84e-06	0.0911316	0.09	10.7	0.0388128	A	T	intergenic_region																	219	0.179564	0.274218	511.81
Cd RRG	333	3	32744237	1.86e-06	0.0567543	0.09	13.7	0.0273973	G	A	intergenic_region; upstream_gene_variant	589		Medtr3te072750														219	0.180648	0.275092	1528.03
Cd RRG	334	7	29059924	1.86e-06	0.0911316	0.09	13.8	0.0205479	G	T	intergenic_region																	219	0.179564	0.274113	55.65
Cd RRG	335	1	13270548	1.86e-06	0.146503	0.1	10.3	0.0410959	A	G	downstream_gene_variant; intergenic_region	36; 850		Medtr1g036260; Medtr1g036270	heme binding, integral component of membrane, iron ion binding, membrane, metal ion binding, monooxygenase activity, oxidation-reduction process, oxidoreductase activity, oxidoreductase activity, acting on paired donors, with incorporation or reduction of molecular oxygen	hypothetical protein; cytochrome P450 family protein	2.42806; 1.50314	0.0; 0.322077	4.50845; 3.07015	0	0	3.07117; 3.70748	AT3G17240.3; AT1G57750.1	1.37e-04; 4.80e-27, 8.69e-05	46.4; 123, 50.0	lipoamide dehydrogenase 2; cytochrome P450, family 96, subfamily A, polypeptide 15		219	0.161603	0.258204	393.83
Cd RRG	336	6	32933001	1.86e-06	0.0370949	0.1	15.1	0.022831	C	T	downstream_gene_variant; intergenic_region	856		Medtr6g087560		hypothetical protein	0	0	0	0	0	0	AT3G26220.1	0.27	35.6	cytochrome P450, family 71, subfamily B, polypeptide 3		219	0.114745	0.216829	755.93
Cd RRG	337	8	16741455	1.88e-06	0.11447	0.09	13.6	0.0205479	C	A	downstream_gene_variant; intergenic_region	32		Medtr8te043580														219	0.175925	0.270817	298.33
Cd RRG	338	4	16419329	1.89e-06	0.0416212	0.1	7.5	0.0958904	C	T	intergenic_region																	219	0.151667	0.249313	2873.51
Cd RRG	339	1	35979463	1.89e-06	0.146503	0.1	13.6	0.022831	C	T	intergenic_region																	219	0.161603	0.258098	194.6
Cd RRG	340	5	29786947	1.89e-06	0.060668	0.1	8	0.0753425	C	T	intron_variant			Medtr5g070330	calcium ion transmembrane transport, calcium ion transport, calcium:proton antiporter activity, cation transmembrane transport, cation transmembrane transporter activity, cation transport, integral component of membrane, membrane, transmembrane transport	vacuolar cation/proton exchanger 3	9.80471	8.4034	2.14565	0	0	14.882	AT3G51860.1	1.51e-127	457	cation exchanger 3		219	0.164068	0.260274	732.62
Cd RRG	340	5	29786947	1.89e-06	0.060668	0.1	8	0.0753425	C	T	intron_variant			Medtr5g070330	calcium ion transmembrane transport, calcium ion transport, calcium:proton antiporter activity, cation transmembrane transport, cation transmembrane transporter activity, cation transport, integral component of membrane, membrane, transmembrane transport	vacuolar cation/proton exchanger 3	9.80471	8.4034	2.14565	0	0	14.882	AT3G51860.1	1.51e-127	457	cation exchanger 3		219	0.164068	0.260274	732.62
Cd RRG	341	3	18884677	1.9e-06	0.0567543	0.09	13.4	0.022831	C	T	downstream_gene_variant; synonymous_variant	786; ccG/ccA	P164	Medtr3te451930; Medtr3te451920														219	0.180648	0.274901	394.65
Cd RRG	342	4	5186849	1.91e-06	0.0416212	0.1	11.7	0.0365297	G	A	intergenic_region																	219	0.151667	0.249221	1432.19
Cd RRG	343	4	8118579	1.91e-06	0.0416212	0.1	13.4	0.0273973	A	C	downstream_gene_variant; intergenic_region	188		Medtr4g023900	metal ion binding, nodule morphogenesis	Nodule Cysteine-Rich (NCR) secreted peptide	0	0	0	742.439	0	0	AT5G44380.1	0.071	37.4	FAD-binding Berberine family protein		219	0.151667	0.249209	1017.83
Cd RRG	344	5	1776476	1.91e-06	0.060668	0.1	15.6	0.022831	T	G	downstream_gene_variant; intergenic_region	438		Medtr5g008430	integral component of membrane, membrane	transmembrane protein, putative	0.303374	0.693373	6.75971	5.11992	54.8733	0.127909	AT1G06530.1	8.58e-07	55.4	Tropomyosin-related		219	0.164068	0.260182	391.21
Cd RRG	345	4	3231628	1.91e-06	0.0416212	0.1	14.7	0.022831	T	C	intergenic_region																	219	0.151667	0.249199	2807.69
Cd RRG	346	3	19709148	1.91e-06	0.0567543	0.09	14.7	0.022831	T	C	intergenic_region; upstream_gene_variant	222; 661		Medtr3g050055; Medtr3g050060	microtubule	hypothetical protein; microtubule-associated TORTIFOLIA-like protein	0.0; 5.51587	0.0; 15.1466	0.0; 14.3607	0.0; 7.99809	0.0; 10.0062	0.0; 13.3441	AT5G15802.1; AT1G50890.1	3.2; 1.06e-63, 1.13e-50, 4.51e-24, 3.5	31.9; 246, 203, 114, 35.6	unknown protein, FUNCTIONS IN: molecular_function unknown, INVOLVED IN: biological_process unknown, LOCATED IN: endomembrane system, Has 35 Blast hits to 35 proteins in 15 species: Archae - 0, Bacteria - 4, Metazoa - 0, Fungi - 0, Plants - 31, Viruses - 0, Other Eukaryotes - 0 (source: NCBI BLink).; ARM repeat superfamily protein		219	0.180648	0.274843	134.55
Cd RRG	347	2	29585756	1.94e-06	0.0648527	0.1	9.4	0.086758	T	C	intergenic_region																	219	0.117887	0.219153	333.52
Cd RRG	348	3	5743221	1.94e-06	0.0567543	0.09	7.6	0.0730594	A	C	intergenic_region																	219	0.180648	0.274709	103.07
Cd RRG	349	6	17174545	1.94e-06	0.0370949	0.1	14	0.022831	A	T	intergenic_region																	219	0.114745	0.216455	860.51
Cd RRG	350	6	17174546	1.94e-06	0.0370949	0.1	14	0.022831	C	T	intergenic_region																	219	0.114745	0.216455	858.22
Cd RRG	351	6	17174551	1.94e-06	0.0370949	0.1	14	0.022831	T	A	intergenic_region																	219	0.114745	0.216455	911.04
Cd RRG	352	6	12853320	1.96e-06	0.0370949	0.1	14.9	0.0205479	T	A	downstream_gene_variant; intergenic_region	524		Medtr6te036670														219	0.114745	0.216375	175.79
Cd RRG	353	4	4365384	1.96e-06	0.0416212	0.1	10.7	0.0479452	C	T	downstream_gene_variant; intron_variant	472; 493		Medtr4g015060; Medtr4te015070	ADP binding, defense response, signal transduction	disease resistance protein (TIR-NBS-LRR class)	0.932713	3.3176	3.05417	1.79065	2.81185	1.32731	AT5G17680.1	5.82e-11, 4.2	71.6, 35.6	disease resistance protein (TIR-NBS-LRR class), putative		219	0.151667	0.248972	1383.88
Cd RRG	354	4	4392708	1.96e-06	0.0416212	0.1	10.8	0.0365297	G	A	intergenic_region																	219	0.151667	0.248969	370.75
Cd RRG	355	5	29783407	1.96e-06	0.0610484	0.1	9.3	0.0707763	G	A	intron_variant			Medtr5g070330	calcium ion transmembrane transport, calcium ion transport, calcium:proton antiporter activity, cation transmembrane transport, cation transmembrane transporter activity, cation transport, integral component of membrane, membrane, transmembrane transport	vacuolar cation/proton exchanger 3	9.80471	8.4034	2.14565	0	0	14.882	AT3G51860.1	1.51e-127	457	cation exchanger 3		219	0.164068	0.259948	1986.05
Cd RRG	356	3	40954154	1.97e-06	0.0567543	0.09	10.7	0.0502283	C	T	intergenic_region; upstream_gene_variant	44		Medtr3g090120	integral component of membrane, membrane	Pmr5/Cas1p GDSL/SGNH-like acyl-esterase family protein	2.2005	4.96647	1.83866	0.232106	0.701975	1.02056	AT1G48880.1	1.09e-110	401	TRICHOME BIREFRINGENCE-LIKE 7		219	0.180648	0.274579	1771.57
Cd RRG	357	3	11499051	1.97e-06	0.0567543	0.09	12.2	0.0273973	C	T	downstream_gene_variant; intergenic_region; upstream_gene_variant	41; 442; 489		Medtr3g435230; Medtr3g435220	integral component of membrane, membrane; ADP binding, defense response	YGL010w-like protein; LRR and NB-ARC domain disease resistance protein	0.765996; 0.0519678	0.984784; 0.0668116	0.829682; 0.0482473	4.03604; 0.256187	26.7558; 0.837889	0.484436; 0.0986	AT1G18720.1; AT5G18370.1	2.85e-50; 2.04e-04	199; 50.0	Protein of unknown function (DUF962); Disease resistance protein (TIR-NBS-LRR class) family		219	0.180648	0.274571	113.46
Cd RRG	358	3	11222118	1.99e-06	0.0567543	0.09	9.3	0.0456621	T	A	intergenic_region; upstream_gene_variant	201		Medtr3te034590														219	0.180648	0.274497	613.1
Cd RRG	359	3	4824376	1.99e-06	0.0567543	0.09	15.5	0.0205479	G	C	intergenic_region																	219	0.180648	0.274487	362.12
Cd RRG	360	4	16413374	1.99e-06	0.0416212	0.1	6.4	0.150685	G	A	intergenic_region																	219	0.151667	0.248819	3233.06
Cd RRG	361	5	29734929	2.02e-06	0.0612841	0.1	6.2	0.164384	A	T	intergenic_region																	219	0.164068	0.259692	5844.52
Cd RRG	362	4	43495145	2.04e-06	0.0416212	0.1	12.3	0.0365297	A	G	intergenic_region; upstream_gene_variant	401		Medtr4g104990	integral component of membrane, membrane	PB1 domain protein	0	0	0	0	0	0	AT2G04520.1	0.18	37.4	Nucleic acid-binding, OB-fold-like protein		219	0.151667	0.248634	504.67
Cd RRG	363	2	28697944	2.08e-06	0.0648527	0.1	12.2	0.0319635	T	C	downstream_gene_variant; missense_variant	902; Tgt/Cgt	C156R	Medtr2g069090; Medtr2te069080	metal ion binding, oxidation-reduction process, oxidoreductase activity	2OG-Fe(II) oxygenase family oxidoreductase	0	0	0.131226	2.51588	30.3682	0	AT5G43440.1	1.57e-50	201	2-oxoglutarate (2OG) and Fe(II)-dependent oxygenase superfamily protein		219	0.117887	0.218519	718.23
Cd RRG	364	1	18960671	2.14e-06	0.155934	0.1	13.2	0.0273973	A	G	downstream_gene_variant; intergenic_region	116		Medtr1te049110														219	0.161603	0.257012	344.82
Cd RRG	365	8	22055086	2.15e-06	0.11447	0.09	14.1	0.0205479	G	A	intergenic_region; upstream_gene_variant	54		Medtr8te059480														219	0.175925	0.269673	75.49
Cd RRG	366	4	4042286	2.15e-06	0.0416212	0.1	8	0.086758	T	G	missense_variant; upstream_gene_variant	aaA/aaC; 830	K16N; K5N	Medtr4g014370; Medtr4g014380	integral component of membrane, membrane	F-box protein interaction domain protein; transmembrane protein, putative	0.8835; 0.0	2.01927; 0.0	4.77679; 0.0	9.03022; 0.0	5.90804; 0.0	1.77452; 0.0	AT4G34310.1; AT5G65740.3	0.13; 0.43	39.2; 35.6	alpha/beta-Hydrolases superfamily protein; zinc ion binding		219	0.151667	0.248167	3960.22
Cd RRG	367	5	30760334	2.15e-06	0.0612841	0.1	16	0.0251142	G	A	downstream_gene_variant; intergenic_region	209		Medtr5te072360														219	0.164068	0.25915	704.71
Cd RRG	368	4	18884585	2.17e-06	0.0416212	0.1	14.9	0.022831	C	T	intergenic_region; upstream_gene_variant	238		Medtr4g052200	integral component of membrane, membrane	transmembrane protein, putative	0	4.67605	0	0	0	0.98584	AT3G45140.1	0.38	35.6	lipoxygenase 2		219	0.151667	0.248103	359.73
Cd RRG	369	3	40967453	2.17e-06	0.06014	0.09	10.7	0.0502283	C	T	intron_variant			Medtr3g090140	ribosomal small subunit biogenesis	DUF150 family protein	12.8677	10.9011	5.93869	2.47132	5.4099	3.95138	AT1G77122.1	5.74e-68	259	Uncharacterised protein family UPF0090		219	0.180648	0.273772	4362.73
Cd RRG	370	4	7755369	2.17e-06	0.0416212	0.1	12.3	0.0273973	C	T	intron_variant; upstream_gene_variant	955		Medtr4g023040; Medtr4g023050	ADP binding, defense response, signal transduction; transferase activity, transferase activity, transferring glycosyl groups	disease resistance protein (TIR-NBS-LRR class), putative; O-fucosyltransferase family protein	0	0.0225859; 0.0	0.0244656; 0.0	0.187623; 0.0	1.034; 0.0	0.0666641; 0.0	AT3G07900.1	1.02e-33	143	O-fucosyltransferase family protein		219	0.151667	0.248069	896.19
Cd RRG	371	3	19351950	2.18e-06	0.06014	0.09	14.1	0.0251142	C	G	synonymous_variant	tcC/tcG	S310	Medtr3g452750	integral component of membrane, kinase activity, membrane, phosphorylation	LRR receptor-like kinase	0	0	0	0	0	0	AT4G28652.1	0.000528	48.2	Potential natural antisense gene, locus overlaps with AT4G28650		219	0.180648	0.273741	734.99
Cd RRG	372	7	2278445	2.2e-06	0.103345	0.09	15.7	0.0296804	A	G	intergenic_region																	219	0.179564	0.272715	2620.73
Cd RRG	373	1	38274007	2.22e-06	0.155934	0.1	13.1	0.0365297	A	G	downstream_gene_variant; intergenic_region	62		Medtr1g085650	integral component of membrane	transmembrane protein, putative	0	0	49.0298	0	0	0	AT2G06562.1	0.2	35.6	other RNA		219	0.161603	0.256699	1127.52
Cd RRG	374	5	34629036	2.22e-06	0.0612841	0.09	14	0.022831	T	C	missense_variant	Tat/Cat	Y398H	Medtr5te080850														219	0.164068	0.258871	394.49
Cd RRG	375	5	34632104	2.22e-06	0.0612841	0.09	14	0.022831	G	A	downstream_gene_variant; missense_variant	789; tCt/tTt	S54F	Medtr5te080850; Medtr5g080860	integral component of membrane	transmembrane protein, putative	0	0	0	0	0	0	AT3G60955.1	0.004	42.8	a cytochrome P450 pseudogene. overlaps with a real gene on the other strand.		219	0.164068	0.258871	372.26
Cd RRG	376	5	34632421	2.22e-06	0.0612841	0.09	14	0.022831	A	G	intron_variant			Medtr5g080860	integral component of membrane	transmembrane protein, putative	0	0	0	0	0	0	AT3G60955.1	0.004	42.8	a cytochrome P450 pseudogene. overlaps with a real gene on the other strand.		219	0.164068	0.258871	111
Cd RRG	377	5	34632595	2.22e-06	0.0612841	0.09	14	0.022831	C	G	missense_variant	Gga/Cga	G10R	Medtr5g080860	integral component of membrane	transmembrane protein, putative	0	0	0	0	0	0	AT3G60955.1	0.004	42.8	a cytochrome P450 pseudogene. overlaps with a real gene on the other strand.		219	0.164068	0.258871	322.44
Cd RRG	378	2	28970738	2.23e-06	0.0648527	0.1	16	0.0251142	C	T	intergenic_region																	219	0.117887	0.217895	436.21
Cd RRG	379	7	11694835	2.24e-06	0.103345	0.09	11.4	0.0365297	C	T	downstream_gene_variant; intergenic_region	41		Medtr7g033110		Nodule Cysteine-Rich (NCR) secreted peptide	0	0	0	478.833	0	0	AT1G25220.2	0.047	37.4	anthranilate synthase beta subunit 1		219	0.179564	0.272542	1104.36
Cd RRG	380	3	40962790	2.25e-06	0.0607437	0.09	9	0.0684932	C	A	intergenic_region; upstream_gene_variant	648		Medtr3g090130	carboxypeptidase activity, hydrolase activity, peptidase activity, proteolysis, serine-type carboxypeptidase activity	serine carboxypeptidase-like protein	0	0	0.23454	0	0	0.852104						219	0.180648	0.27349	297.56
Cd RRG	381	8	11432937	2.25e-06	0.11447	0.09	13.4	0.0273973	T	C	intergenic_region																	219	0.175925	0.269272	671.53
Cd RRG	382	8	11436863	2.25e-06	0.11447	0.09	13.4	0.0273973	A	G	intergenic_region																	219	0.175925	0.269272	182.99
Cd RRG	383	2	24050760	2.26e-06	0.0648527	0.1	9.5	0.0502283	C	T	intergenic_region																	219	0.117887	0.217778	1014.48
Cd RRG	384	3	9236971	2.27e-06	0.0607437	0.09	12.8	0.0251142	T	C	intergenic_region																	219	0.180648	0.273406	399.93
Cd RRG	385	5	24074587	2.27e-06	0.0612841	0.09	11.5	0.0319635	A	C	intergenic_region																	219	0.164068	0.258687	112.77
Cd RRG	386	8	16079725	2.27e-06	0.11447	0.09	9.1	0.0525114	A	C	intergenic_region																	219	0.175925	0.269195	908.91
Cd RRG	387	4	43490256	2.3e-06	0.0416212	0.1	8.4	0.111872	C	T	intergenic_region																	219	0.151667	0.247561	1827.61
Cd RRG	388	6	17391371	2.33e-06	0.0434666	0.1	11.8	0.0365297	T	C	intergenic_region																	219	0.114745	0.214811	330.43
Cd RRG	389	5	27647327	2.33e-06	0.0612841	0.09	13.6	0.0273973	T	C	intron_variant			Medtr5g065700		hypothetical protein	0	0	0	0	0	0	AT2G35350.1	0.047	37.4	poltergeist like 1		219	0.164068	0.258467	71.34
Cd RRG	390	5	35330089	2.34e-06	0.0612841	0.09	14.1	0.0251142	C	T	intergenic_region																	219	0.164068	0.25844	115.58
Cd RRG	391	3	31030027	2.35e-06	0.06211	0.09	14.6	0.0205479	C	T	downstream_gene_variant; missense_variant	824; aGt/aAt	S86N	Medtr3te069340; Medtr3g069337		hypothetical protein	0	0	0	0	0	0	AT1G78260.1	0.12	37.4	RNA-binding (RRM/RBD/RNP motifs) family protein		219	0.180648	0.273096	411.04
Cd RRG	392	4	11947854	2.39e-06	0.0416212	0.1	15.8	0.022831	A	G	downstream_gene_variant; intergenic_region	205		Medtr4g033475	integral component of membrane, membrane	transmembrane protein, putative	22.7446	13.8552	19.1966	6.39423	6.11637	6.41952	AT2G44870.1	1.62e-54, 0.021, 3.1	214, 41.0, 33.7	unknown protein, FUNCTIONS IN: molecular_function unknown, INVOLVED IN: biological_process unknown, LOCATED IN: chloroplast, EXPRESSED IN: 22 plant structures, EXPRESSED DURING: 15 growth stages, Has 39 Blast hits to 39 proteins in 18 species: Archae - 0, Bacteria - 2, Metazoa - 0, Fungi - 0, Plants - 37, Viruses - 0, Other Eukaryotes - 0 (source: NCBI BLink).		219	0.151667	0.247239	103.83
Cd RRG	393	4	11948704	2.39e-06	0.0416212	0.1	15.8	0.022831	C	T	intergenic_region																	219	0.151667	0.247239	129.43
Cd RRG	394	4	11953593	2.39e-06	0.0416212	0.1	15.8	0.022831	T	C	downstream_gene_variant; intergenic_region	187		Medtr4g033490	amyloplast organization, detection of gravity, metal ion binding, negative gravitropism, plant-type vacuole membrane, plasmodesma, vacuole	shoot gravitropism 2 (SGR2) protein	4.98274	3.78152	9.55788	6.90973	6.19021	2.39765	AT1G31480.1	0.0, 3.96e-107	893, 390	shoot gravitropism 2 (SGR2)		219	0.151667	0.247239	291.18
Cd RRG	395	6	34334380	2.39e-06	0.0440952	0.1	14.4	0.0319635	G	A	downstream_gene_variant; synonymous_variant	888; Ctg/Ttg	L238	Medtr6g090350; Medtr6te090360		hypothetical protein	0	0	0	0	0	0	AT5G28776.1	0.049	41	transposable element gene		219	0.114745	0.21456	2780.85
Cd RRG	396	4	31963211	2.39e-06	0.0416212	0.1	15.7	0.0205479	G	T	intron_variant			Medtr4g082265	ubiquitin protein ligase binding, ubiquitin-dependent protein catabolic process	anaphase promoting complex subunit 2	1.80623	5.24236	3.39195	2.79283	2.35718	2.49234	AT2G04660.1	0	1379	anaphase-promoting complex/cyclosome 2		219	0.151667	0.247233	1187.92
Cd RRG	397	4	31977939	2.39e-06	0.0416212	0.1	15.7	0.0205479	C	A	intergenic_region																	219	0.151667	0.247233	546.37
Cd RRG	398	4	31977969	2.39e-06	0.0416212	0.1	15.7	0.0205479	G	T	intergenic_region																	219	0.151667	0.247233	548.9
Cd RRG	399	4	31983793	2.39e-06	0.0416212	0.1	15.7	0.0205479	A	C	intergenic_region																	219	0.151667	0.247233	854.93
Cd RRG	400	4	32004385	2.39e-06	0.0416212	0.1	15.7	0.0205479	A	T	intergenic_region																	219	0.151667	0.247233	336.33
Cd RRG	401	4	32004438	2.39e-06	0.0416212	0.1	15.7	0.0205479	G	A	intergenic_region																	219	0.151667	0.247233	524.32
Cd RRG	402	4	32004581	2.39e-06	0.0416212	0.1	15.7	0.0205479	C	T	intergenic_region																	219	0.151667	0.247233	3170.22
Cd RRG	403	4	32018001	2.39e-06	0.0416212	0.1	15.7	0.0205479	C	T	stop_gained	tgG/tgA	W62*	Medtr4g082295		DUF3883 domain protein	0	0	0	0	0	0	AT3G63120.1	0.18	37.4	cyclin p1,1		219	0.151667	0.247233	1377.8
Cd RRG	404	4	32033878	2.39e-06	0.0416212	0.1	15.7	0.0205479	A	G	intron_variant			Medtr4g082310	integral component of membrane, membrane, transferase activity, transferase activity, transferring glycosyl groups	O-fucosyltransferase family protein	8.45605	9.07568	8.98227	3.37488	5.6867	8.67225	AT1G14020.1	0	719	O-fucosyltransferase family protein		219	0.151667	0.247233	1148.93
Cd RRG	405	4	32043249	2.39e-06	0.0416212	0.1	15.7	0.0205479	A	T	intron_variant			Medtr4g082315	endoplasmic reticulum, integral component of membrane, membrane, transport	emp24/gp25L/p24 family protein	14.4256	28.271	24.3357	16.7004	62.7985	25.5895	AT1G69460.1	1.52e-79	297	emp24/gp25L/p24 family/GOLD family protein		219	0.151667	0.247233	1537.04
Cd RRG	406	4	32045431	2.39e-06	0.0416212	0.1	15.7	0.0205479	G	A	downstream_gene_variant; intergenic_region	803		Medtr4g082315	endoplasmic reticulum, integral component of membrane, membrane, transport	emp24/gp25L/p24 family protein	14.4256	28.271	24.3357	16.7004	62.7985	25.5895	AT1G69460.1	1.52e-79	297	emp24/gp25L/p24 family/GOLD family protein		219	0.151667	0.247233	799.23
Cd RRG	407	4	32057095	2.39e-06	0.0416212	0.1	15.7	0.0205479	T	G	intergenic_region																	219	0.151667	0.247233	1372.45
Cd RRG	408	4	32061588	2.39e-06	0.0416212	0.1	15.7	0.0205479	T	C	intron_variant			Medtr4g082330	integral component of membrane, membrane	transmembrane protein, putative	39.1908	8.52272	31.3888	0.0925476	3.47074	16.721	AT2G03310.1	0.056	39.2	unknown protein, Has 17 Blast hits to 17 proteins in 6 species: Archae - 0, Bacteria - 0, Metazoa - 0, Fungi - 0, Plants - 17, Viruses - 0, Other Eukaryotes - 0 (source: NCBI BLink).		219	0.151667	0.247233	854.18
Cd RRG	409	4	32062466	2.39e-06	0.0416212	0.1	15.7	0.0205479	G	T	5_prime_UTR_variant; upstream_gene_variant	176; 308		Medtr4g082330; Medtr4g082335	integral component of membrane, membrane	transmembrane protein, putative; hypothetical protein	39.1908; 0.0	8.52272; 0.0	31.3888; 0.0	0.0925476; 0.0	3.47074; 0.0	16.721; 0.0	AT2G03310.1; AT5G28497.1	0.056; 0.003	39.2; 42.8	unknown protein, Has 17 Blast hits to 17 proteins in 6 species: Archae - 0, Bacteria - 0, Metazoa - 0, Fungi - 0, Plants - 17, Viruses - 0, Other Eukaryotes - 0 (source: NCBI BLink).; pseudogene, hypothetical protein		219	0.151667	0.247233	782.4
Cd RRG	410	4	32066679	2.39e-06	0.0416212	0.1	15.7	0.0205479	T	C	5_prime_UTR_variant; missense_variant	75; gTg/gCg	V107A	Medtr4g082340	integral component of membrane, membrane	ERD (early-responsive to dehydration stress) family protein	3.13597	1.54351	4.50357	8.8568	9.17981	0.643711	AT1G69450.2	1.47e-174	614	Early-responsive to dehydration stress protein (ERD4)		219	0.151667	0.247233	1109.7
Cd RRG	411	4	32071635	2.39e-06	0.0416212	0.1	15.7	0.0205479	T	C	intergenic_region; upstream_gene_variant	801		Medtr4g082345	DNA binding, nucleus, regulation of transcription, DNA-templated, transcription factor activity, sequence-specific DNA binding, transcription, DNA-templated	AP2/ERF domain transcription factor	0.133953	0.114808	0.124363	0	0	0	AT5G19790.1	4.36e-25	116	related to AP2 11		219	0.151667	0.247233	623.1
Cd RRG	412	4	32075550	2.39e-06	0.0416212	0.1	15.7	0.0205479	T	C	downstream_gene_variant; intergenic_region	219		Medtr4g082350	integral component of membrane, membrane	transmembrane protein, putative	1.95729	10.2818	7.85483	5.79399	5.8612	7.18756	AT1G69430.1	1.24e-127	457	unknown protein, BEST Arabidopsis thaliana protein match is: unknown protein (TAIR:AT1G26650.1), Has 216 Blast hits to 215 proteins in 17 species: Archae - 0, Bacteria - 0, Metazoa - 0, Fungi - 0, Plants - 216, Viruses - 0, Other Eukaryotes - 0 (source: NCBI BLink).		219	0.151667	0.247233	1129.44
Cd RRG	413	4	32085200	2.39e-06	0.0416212	0.1	15.7	0.0205479	T	A	3_prime_UTR_variant	25		Medtr4g082360	integral component of membrane, membrane	transmembrane protein, putative	1.59539	0	0.394978	1.2621	1.52682	0	AT3G11810.1	3.86e-06	53.6	unknown protein, BEST Arabidopsis thaliana protein match is: unknown protein (TAIR:AT2G03330.1), Has 141 Blast hits to 141 proteins in 21 species: Archae - 0, Bacteria - 9, Metazoa - 0, Fungi - 0, Plants - 131, Viruses - 0, Other Eukaryotes - 1 (source: NCBI BLink).		219	0.151667	0.247233	519.8
Cd RRG	414	4	32133194	2.39e-06	0.0416212	0.1	15.7	0.0205479	G	A	downstream_gene_variant; intergenic_region	177		Medtr4te082530														219	0.151667	0.247233	459.05
Cd RRG	415	4	32133268	2.39e-06	0.0416212	0.1	15.7	0.0205479	G	A	downstream_gene_variant; intergenic_region	251		Medtr4te082530														219	0.151667	0.247233	552.82
Cd RRG	416	8	22830867	2.42e-06	0.11447	0.09	9.8	0.043379	G	A	downstream_gene_variant; intergenic_region	41		Medtr8te464540														219	0.175925	0.268661	736.1
Cd RRG	417	6	33934089	2.44e-06	0.0443618	0.1	14.3	0.022831	G	T	intergenic_region																	219	0.114745	0.214387	101.76
Cd RRG	418	4	19574118	2.45e-06	0.0421583	0.1	12.7	0.0273973	C	T	missense_variant	Gtt/Att	V372I	Medtr4g053915		hypothetical protein	0	0	0	0	0	0	AT4G25160.1	0.048	41	U-box domain-containing protein kinase family protein		219	0.151667	0.247031	150.17
Cd RRG	419	8	32243732	2.45e-06	0.11447	0.09	12.1	0.0251142	G	A	intergenic_region																	219	0.175925	0.268567	334.12
Cd RRG	420	8	1158438	2.48e-06	0.11447	0.09	13.5	0.022831	G	A	intergenic_region; upstream_gene_variant	396; 958		Medtr8g006995; Medtr8g006990	ribosome, structural constituent of ribosome, translation; integral component of membrane	50S ribosomal protein L4, bacterial/organelle protein; transmembrane protein, putative	583.067; 0.0	457.562; 0.0	127.394; 0.0	24.5911; 0.0	33.9139; 0.0	224.452; 0.0	AT1G07320.4	5.17e-87	322	ribosomal protein L4		219	0.175925	0.26848	1903.67
Cd RRG	421	4	53586026	2.48e-06	0.0422077	0.1	11.7	0.0342466	C	G	intergenic_region																	219	0.151667	0.246928	882.3
Cd RRG	422	7	8997037	2.49e-06	0.111344	0.09	7	0.0958904	C	A	missense_variant	Cta/Ata	L151I	Medtr7g026957		hypothetical protein	0	0	0	0	0	0	AT3G13250.1	2.05e-05	51.8	transposable element gene		219	0.179564	0.271671	481.5
Cd RRG	423	8	36210860	2.5e-06	0.11447	0.09	9.4	0.0570776	T	G	intron_variant; splice_region_variant			Medtr8g087640	ADP binding	NB-ARC domain disease resistance protein	12.488	30.9856	84.3121	0.12433	0.151644	18.2102	AT4G14970.1	0.085	39.2	unknown protein, FUNCTIONS IN: molecular_function unknown, INVOLVED IN: biological_process unknown, LOCATED IN: chloroplast, EXPRESSED IN: 14 plant structures, EXPRESSED DURING: 6 growth stages, Has 257 Blast hits to 164 proteins in 70 species: Archae - 0, Bacteria - 4, Metazoa - 189, Fungi - 0, Plants - 38, Viruses - 0, Other Eukaryotes - 26 (source: NCBI BLink).		219	0.175925	0.2684	1151.74
Cd RRG	424	3	20789328	2.5e-06	0.0624094	0.09	12.8	0.0319635	G	A	missense_variant	gGt/gAt	G74D	Medtr3te052550														219	0.180648	0.272578	2331.74
Cd RRG	425	2	42176127	2.51e-06	0.0648527	0.1	14	0.0205479	T	A	intergenic_region; upstream_gene_variant	953		Medtr2g098560		hypothetical protein	10.7362	16.9561	25.423	18.9907	15.4699	11.1386	AT2G42190.1	2.83e-10, 1.46e-07	66.2, 57.2	unknown protein, BEST Arabidopsis thaliana protein match is: unknown protein (TAIR:AT3G57930.2), Has 1381 Blast hits to 1230 proteins in 175 species: Archae - 3, Bacteria - 25, Metazoa - 672, Fungi - 135, Plants - 127, Viruses - 30, Other Eukaryotes - 389 (source: NCBI BLink).		219	0.117887	0.216831	64.43
Cd RRG	426	2	21074088	2.51e-06	0.0648527	0.1	12.9	0.0251142	C	T	missense_variant	gGa/gAa	G100E	Medtr2g047955		hypothetical protein	0	0	0	0	0	0	AT1G22330.1	0.045	39.2	RNA-binding (RRM/RBD/RNP motifs) family protein		219	0.117887	0.216813	143.98
Cd RRG	427	4	51076807	2.52e-06	0.0422077	0.1	11.6	0.0342466	A	T	intergenic_region																	219	0.151667	0.246789	228.25
Cd RRG	428	3	14027720	2.52e-06	0.0624094	0.09	12.1	0.0273973	C	T	intron_variant			Medtr3g040070		vacuolar protein sorting-associated protein 26A	9.7302	15.4527	12.2219	2.49036	12.0508	11.5834	AT5G53530.1	1.43e-176	619	vacuolar protein sorting 26A		219	0.180648	0.272509	3230.05
Cd RRG	429	4	23719827	2.53e-06	0.0422077	0.1	14.8	0.0205479	C	T	intron_variant			Medtr4g063835		hypothetical protein	0	0	0	0	0	0	AT5G56190.2	0.13	37.4	Transducin/WD40 repeat-like superfamily protein		219	0.151667	0.246756	299.84
Cd RRG	430	3	40661950	2.53e-06	0.0624094	0.09	11.9	0.0319635	T	A	intron_variant			Medtr3g088845	metabolic process, oxidation-reduction process, oxidoreductase activity, acting on the aldehyde or oxo group of donors, disulfide as acceptor	2-oxoisovalerate dehydrogenase subunit alpha	0.0826186	5.02452	39.3053	1.24037	1.10573	13.5793	AT5G09300.2	0	664	Thiamin diphosphate-binding fold (THDP-binding) superfamily protein		219	0.180648	0.272486	161.47
Cd RRG	431	3	23544758	2.53e-06	0.0624094	0.09	11.7	0.0319635	G	A	downstream_gene_variant; intergenic_region	854		Medtr3te058950														219	0.180648	0.272486	514.28
Cd RRG	432	3	10865154	2.55e-06	0.0624094	0.09	15.4	0.022831	A	G	3_prime_UTR_variant	177		Medtr3g033790	beta-glucosidase activity, carbohydrate metabolic process, cellulose catabolic process, hydrolase activity, hydrolase activity, acting on glycosyl bonds, hydrolase activity, hydrolyzing O-glycosyl compounds, metabolic process, scopolin beta-glucosidase activity	glycoside hydrolase family 1 protein	3.05972	13.8022	8.37247	7.94097	22.912	9.77718	AT5G36890.2	0	733	beta glucosidase 42		219	0.180648	0.272432	464.26
Cd RRG	433	6	33725295	2.57e-06	0.0461221	0.1	11.7	0.0319635	G	T	intron_variant			Medtr6g088595	Golgi organization, integral component of membrane, membrane	coiled-coil vesicle tethering protein, putative	5.33805	11.8537	10.8128	10.6669	10.6153	6.2258	AT2G19950.2	0.0, 3.95e-17	917, 91.5	golgin candidate 1		219	0.114745	0.213916	343.4
Cd RRG	434	3	1305771	2.57e-06	0.0624094	0.09	13.4	0.022831	T	C	downstream_gene_variant; intergenic_region; upstream_gene_variant	912; 913		Medtr3te008060; Medtr3g008050		F-box/RNI/FBD-like domain protein	0	0	0	0	0	0	AT5G37160.1	0.12	39.2	P-loop containing nucleoside triphosphate hydrolases superfamily protein		219	0.180648	0.272355	2025.19
Cd RRG	435	2	8289926	2.59e-06	0.0648527	0.1	13.2	0.0205479	A	T	downstream_gene_variant; intron_variant; upstream_gene_variant	497; 949		Medtr2te023470; Medtr2te023460; Medtr2te023480														219	0.117887	0.216549	282.6
Cd RRG	436	4	7756605	2.59e-06	0.0427161	0.09	11.7	0.0319635	G	A	missense_variant; upstream_gene_variant	atG/atA; 669	M51I	Medtr4g023050; Medtr4g023040	transferase activity, transferase activity, transferring glycosyl groups; ADP binding, defense response, signal transduction	O-fucosyltransferase family protein; disease resistance protein (TIR-NBS-LRR class), putative	0	0.0; 0.0225859	0.0; 0.0244656	0.0; 0.187623	0.0; 1.034	0.0; 0.0666641	AT3G07900.1	1.02e-33	143	O-fucosyltransferase family protein		219	0.151667	0.246543	754.81
Cd RRG	437	4	4385772	2.61e-06	0.0427161	0.09	10.2	0.0502283	T	C	downstream_gene_variant; intergenic_region; upstream_gene_variant	295; 916		Medtr4g015120; Medtr4g015130	apoplast, copper ion binding, extracellular region, hydroquinone:oxygen oxidoreductase activity, lignin catabolic process, metal ion binding, oxidation-reduction process, oxidoreductase activity; DNA binding, nucleus, regulation of transcription, DNA-templated, transcription, DNA-templated	laccase/diphenol oxidase family protein; MYB family transcription factor	5.80262; 0.0	16.005; 0.0	6.7095; 0.0	3.04635; 0.0	10.6016; 0.0	5.53802; 0.0	AT2G38080.1; AT2G38090.1	3.27e-175; 1.01e-38	616; 159	Laccase/Diphenol oxidase family protein; Duplicated homeodomain-like superfamily protein		219	0.151667	0.24648	95.2
Cd RRG	438	7	17529171	2.62e-06	0.112755	0.09	9.9	0.0388128	A	G	synonymous_variant	gtT/gtC	V616	Medtr7te050420														219	0.179564	0.271247	632.71
Cd RRG	439	6	30236157	2.64e-06	0.0467768	0.1	13.1	0.0273973	T	C	intergenic_region																	219	0.114745	0.213673	446.72
Cd RRG	440	3	30166276	2.65e-06	0.063508	0.09	10.1	0.0410959	C	A	missense_variant	Ctt/Att	L972I	Medtr3te067575														219	0.180648	0.272098	709.74
Cd RRG	441	2	13399674	2.66e-06	0.0648527	0.1	12.4	0.0365297	C	T	intergenic_region; upstream_gene_variant	588		Medtr2g034900	cytoplasm, nucleus, protein import into nucleus, protein transport, protein transporter activity, transport	importin subunit alpha-1b	35.8978	120.311	93.2123	115.228	122.107	127.364	AT4G16143.2	0.0, 6.9	1216, 33.7	importin alpha isoform 2		219	0.117887	0.216321	720.36
Cd RRG	442	4	23827558	2.66e-06	0.0431126	0.09	10.9	0.043379	C	T	intron_variant			Medtr4g063940	ATP binding, kinase activity, phosphorylation, protein kinase activity, protein phosphorylation	kinase 1B	2.55049	2.89648	14.6783	4.63468	0.064684	8.0168	AT2G28930.3	4.15e-147	522	protein kinase 1B		219	0.151667	0.246315	875.63
Cd RRG	443	7	645133	2.66e-06	0.112755	0.09	8.8	0.0684932	C	A	downstream_gene_variant; intergenic_region	149; 552		Medtr7te006320; Medtr7te006300														219	0.179564	0.271098	4583.56
Cd RRG	444	1	45717187	2.74e-06	0.183955	0.09	10.1	0.043379	G	T	intergenic_region; upstream_gene_variant	667		Medtr1g100787	ATP binding, integral component of membrane, kinase activity, membrane, nucleotide binding, phosphorylation, protein kinase activity, protein phosphorylation, protein serine/threonine kinase activity, transferase activity	LRR receptor-like kinase family protein	0.616678	7.16701	5.81688	2.43924	2.12462	2.68325	AT5G07280.1	3.42e-160, 2.63e-117, 2.17e-04	567, 425, 50.0	Leucine-rich repeat transmembrane protein kinase		219	0.161603	0.254879	271.05
Cd RRG	445	3	40693583	2.76e-06	0.0637179	0.09	15.3	0.0205479	A	T	intron_variant			Medtr3g088895		F-box SKP2A-like protein	39.497	33.0109	53.979	31.5368	62.6273	28.1598	AT1G21410.1	1.11e-172	607	F-box/RNI-like superfamily protein		219	0.180648	0.271745	600.69
Cd RRG	446	3	40694792	2.76e-06	0.0637179	0.09	15.3	0.0205479	T	C	synonymous_variant	tgT/tgC	C179	Medtr3g088895		F-box SKP2A-like protein	39.497	33.0109	53.979	31.5368	62.6273	28.1598	AT1G21410.1	1.11e-172	607	F-box/RNI-like superfamily protein		219	0.180648	0.271745	988.25
Cd RRG	447	3	40734102	2.76e-06	0.0637179	0.09	15.3	0.0205479	T	G	intron_variant			Medtr3g088985		cathepsin propeptide inhibitor domain protein	0	0	0	0	0	0	AT5G18840.1	0.17	37.4	Major facilitator superfamily protein		219	0.180648	0.271745	1058.78
Cd RRG	448	6	32702491	2.77e-06	0.0485588	0.1	10.5	0.0273973	A	G	intergenic_region																	219	0.114745	0.21322	144.19
Cd RRG	449	4	28463859	2.78e-06	0.0443223	0.09	12.5	0.0319635	G	A	intergenic_region																	219	0.151667	0.245936	292.15
Cd RRG	450	7	39150267	2.78e-06	0.114741	0.09	14.8	0.0205479	C	T	intergenic_region																	219	0.179564	0.270728	335.61
Cd RRG	451	4	5817163	2.8e-06	0.0443223	0.09	15.2	0.0205479	G	A	intron_variant			Medtr4g018830		hypothetical protein	0	0	0	0	0	0	AT2G10220.1	0.037	39.2	transposable element gene		219	0.151667	0.245862	352.24
Cd RRG	452	4	52522618	2.81e-06	0.0443223	0.09	4.8	0.484018	T	C	intergenic_region																	219	0.151667	0.245825	15748.6
Cd RRG	453	2	35001584	2.84e-06	0.0648527	0.1	17.1	0.022831	A	T	missense_variant	Atg/Ttg	M205L	Medtr2te083370														219	0.117887	0.215715	2649.6
Cd RRG	454	8	2732358	2.85e-06	0.120988	0.09	11.1	0.0388128	T	A	intergenic_region																	219	0.175925	0.267299	189.19
Cd RRG	455	5	29760539	2.87e-06	0.0738716	0.09	7.8	0.0913242	G	C	missense_variant	Gga/Cga	G37R	Medtr5g070310	Cul4-RING E3 ubiquitin ligase complex, DNA binding, DNA repair, damaged DNA binding, nucleus, response to UV-B	damaged DNA-binding protein	4.36287	6.04378	3.90922	6.26072	1.01956	2.18171	AT5G58760.1	0	798	damaged DNA binding 2		219	0.164068	0.256688	211.14
Cd RRG	456	4	32305332	2.89e-06	0.0447596	0.09	17.2	0.0205479	G	A	downstream_gene_variant; intergenic_region	47		Medtr4g083040		hypothetical protein	0	0	0	0	0	0	AT4G36060.2	0.65	35.6	basic helix-loop-helix (bHLH) DNA-binding superfamily protein		219	0.151667	0.245589	983.78
Cd RRG	457	8	325423	2.89e-06	0.120988	0.09	6	0.458904	G	A	intergenic_region; upstream_gene_variant	614		Medtr8g005800	calcium ion binding, integral component of membrane, membrane	vacuolar-sorting receptor-like protein	0.0600863	1.02997	0.948337	0.0475337	0.230015	0.760012	AT3G52850.1	0	1034	vacuolar sorting receptor homolog 1		219	0.175925	0.267162	7750.75
Cd RRG	458	8	5835985	2.9e-06	0.120988	0.09	8.5	0.0616438	T	C	intergenic_region																	219	0.175925	0.267153	282.47
Cd RRG	459	2	22868946	2.91e-06	0.0648527	0.1	15.8	0.0479452	C	T	downstream_gene_variant; intergenic_region; upstream_gene_variant	248; 587		Medtr2te451480; Medtr2te451490														219	0.117887	0.215503	1683.59
Cd RRG	460	5	28302379	2.92e-06	0.0738716	0.09	11.4	0.0365297	T	A	intergenic_region																	219	0.164068	0.256545	616.41
Cd RRG	461	4	4284482	2.92e-06	0.0447596	0.09	10.8	0.0456621	T	C	intergenic_region																	219	0.151667	0.245498	362.48
Cd RRG	462	4	4287664	2.92e-06	0.0447596	0.09	10.8	0.0456621	C	T	intron_variant			Medtr4g014920	7-methylguanosine mRNA capping, ATP binding, DNA ligase (ATP) activity, DNA ligation, DNA recombination, DNA repair, dephosphorylation, mRNA guanylyltransferase activity, mRNA processing, nucleus, peptidyl-tyrosine dephosphorylation, phosphatase activity, polynucleotide 5' dephosphorylation, polynucleotide 5'-phosphatase activity, protein dephosphorylation, protein tyrosine phosphatase activity, …	mRNA capping enzyme, putative	17.3013	30.6478	43.471	29.56	39.8125	15.4934	AT3G09100.2	0	881	mRNA capping enzyme family protein		219	0.151667	0.245498	261.7
Cd RRG	463	1	6199569	2.94e-06	0.188181	0.09	13	0.022831	C	T	downstream_gene_variant; intergenic_region	174		Medtr1g020980	integral component of membrane, membrane	transmembrane protein, putative	0	0	0	0	0	0	AT3G25420.1	0.79	33.7	serine carboxypeptidase-like 21		219	0.161603	0.25429	115.33
Cd RRG	464	2	27756175	2.94e-06	0.0648527	0.1	10	0.0410959	A	T	intron_variant			Medtr2te066240														219	0.117887	0.215393	311.04
Cd RRG	465	4	11850286	3.02e-06	0.0458162	0.09	13	0.0319635	T	A	missense_variant	gAa/gTa	E38V	Medtr4g036290		Ripening related protein family	0	0	0	0	0	0	AT3G44096.1	0.016	41	transposable element gene		219	0.151667	0.245216	1034.45
Cd RRG	466	7	23486858	3.04e-06	0.121991	0.09	13.8	0.022831	A	G	intergenic_region																	219	0.179564	0.269996	39.94
Cd RRG	467	2	18012505	3.04e-06	0.0648527	0.1	13.6	0.022831	A	C	intergenic_region																	219	0.117887	0.21509	298.75
Cd RRG	468	6	33454780	3.07e-06	0.0509362	0.1	9	0.06621	C	T	intergenic_region																	219	0.114745	0.212301	873.49
Cd RRG	469	8	18184023	3.07e-06	0.12103	0.09	11	0.0365297	A	C	intergenic_region																	219	0.175925	0.266651	125.95
Cd RRG	470	4	55378869	3.08e-06	0.0461687	0.09	11	0.0547945	A	G	intergenic_region; upstream_gene_variant	841		Medtr4te132480														219	0.151667	0.245039	3367.15
Cd RRG	471	2	15658120	3.09e-06	0.0648527	0.1	11.2	0.0365297	C	G	missense_variant	Gag/Cag	E110Q	Medtr2g438720	integral component of membrane, membrane	ankyrin repeat plant-like protein	0.621049	0	0.0411847	1.0528	3.26896	0.0561103						219	0.117887	0.214958	195.81
Cd RRG	472	2	15658132	3.09e-06	0.0648527	0.1	11.2	0.0365297	C	T	missense_variant	Gaa/Aaa	E106K	Medtr2g438720	integral component of membrane, membrane	ankyrin repeat plant-like protein	0.621049	0	0.0411847	1.0528	3.26896	0.0561103						219	0.117887	0.214958	259.2
Cd RRG	473	2	15658138	3.09e-06	0.0648527	0.1	11.2	0.0365297	A	C	missense_variant	Tca/Gca	S104A	Medtr2g438720	integral component of membrane, membrane	ankyrin repeat plant-like protein	0.621049	0	0.0411847	1.0528	3.26896	0.0561103						219	0.117887	0.214958	754.04
Cd RRG	474	2	15658160	3.09e-06	0.0648527	0.1	11.2	0.0365297	T	C	synonymous_variant	gaA/gaG	E96	Medtr2g438720	integral component of membrane, membrane	ankyrin repeat plant-like protein	0.621049	0	0.0411847	1.0528	3.26896	0.0561103						219	0.117887	0.214958	522.91
Cd RRG	475	2	15658162	3.09e-06	0.0648527	0.1	11.2	0.0365297	C	T	missense_variant	Gaa/Aaa	E96K	Medtr2g438720	integral component of membrane, membrane	ankyrin repeat plant-like protein	0.621049	0	0.0411847	1.0528	3.26896	0.0561103						219	0.117887	0.214958	776.1
Cd RRG	476	2	15658165	3.09e-06	0.0648527	0.1	11.2	0.0365297	G	A	missense_variant	Ctt/Ttt	L95F	Medtr2g438720	integral component of membrane, membrane	ankyrin repeat plant-like protein	0.621049	0	0.0411847	1.0528	3.26896	0.0561103						219	0.117887	0.214958	393.24
Cd RRG	477	2	15658173	3.09e-06	0.0648527	0.1	11.2	0.0365297	G	T	missense_variant	cCa/cAa	P92Q	Medtr2g438720	integral component of membrane, membrane	ankyrin repeat plant-like protein	0.621049	0	0.0411847	1.0528	3.26896	0.0561103						219	0.117887	0.214958	385.06
Cd RRG	478	3	4873509	3.11e-06	0.0707278	0.09	13.6	0.022831	A	T	intergenic_region; upstream_gene_variant	558		Medtr3g016340		hypothetical protein	0	0	0	0	0	0	AT3G20650.2	0.53	35.6	mRNA capping enzyme family protein		219	0.180648	0.270766	372.48
Cd RRG	479	2	27399555	3.12e-06	0.0648527	0.1	10.1	0.0342466	A	G	intergenic_region																	219	0.117887	0.214875	439.36
Cd RRG	480	6	34017134	3.12e-06	0.0509362	0.1	8.7	0.0776256	T	A	downstream_gene_variant; intergenic_region	834		Medtr6g090500		DNA-directed RNA polymerase I, II	0.912675	2.3467	1.69467	0.361004	0.436724	0.577206	AT3G25630.1	0.5	35.6	transposable element gene		219	0.114745	0.212161	1636.86
Cd RRG	481	4	1053991	3.13e-06	0.0461687	0.09	13.4	0.022831	T	C	downstream_gene_variant; intergenic_region	253		Medtr4g007250	electron carrier activity, integral component of membrane, membrane	plastocyanin-like domain protein	2.78504	16.461	9.57027	1.83125	10.4537	12.8556	AT3G57780.1	0.015	41	BEST Arabidopsis thaliana protein match is: nucleolar protein gar2-related (TAIR:AT2G42320.2), Has 3163 Blast hits to 2460 proteins in 357 species: Archae - 16, Bacteria - 291, Metazoa - 841, Fungi - 335, Plants - 248, Viruses - 72, Other Eukaryotes - 1360 (source: NCBI BLink).		219	0.151667	0.244917	298.63
Cd RRG	482	4	1054019	3.13e-06	0.0461687	0.09	13.4	0.022831	T	C	downstream_gene_variant; intergenic_region	225		Medtr4g007250	electron carrier activity, integral component of membrane, membrane	plastocyanin-like domain protein	2.78504	16.461	9.57027	1.83125	10.4537	12.8556	AT3G57780.1	0.015	41	BEST Arabidopsis thaliana protein match is: nucleolar protein gar2-related (TAIR:AT2G42320.2), Has 3163 Blast hits to 2460 proteins in 357 species: Archae - 16, Bacteria - 291, Metazoa - 841, Fungi - 335, Plants - 248, Viruses - 72, Other Eukaryotes - 1360 (source: NCBI BLink).		219	0.151667	0.244917	113.13
Cd RRG	483	7	11689568	3.17e-06	0.124142	0.09	12.7	0.0365297	G	A	intron_variant			Medtr7g033100	ligase activity, zinc ion binding	E3 ubiquitin-protein ligase RGLG2-like protein	0.818175	2.75788	4.35609	3.01673	5.07354	1.31685	AT5G14420.2	3.39e-161, 2.46e-17	569, 91.5	RING domain ligase2		219	0.179564	0.269637	1032.16
Cd RRG	484	6	32865880	3.24e-06	0.0509362	0.1	7	0.0890411	A	C	downstream_gene_variant; intergenic_region	332; 354		Medtr6g088500	PSII associated light-harvesting complex II catabolic process, chlorophyll catabolic process, integral component of membrane, membrane, oxidation-reduction process, oxidoreductase activity, plastid	short-chain dehydrogenase/reductase	29.7052	18.9366	113.716	11.0525	3.30189	21.1577	AT4G13250.1	0	753	NAD(P)-binding Rossmann-fold superfamily protein		219	0.114745	0.2118	868.21
Cd RRG	485	6	33483602	3.25e-06	0.0509362	0.1	11.9	0.0365297	G	A	intergenic_region																	219	0.114745	0.211784	101.2
Cd RRG	486	6	33483613	3.25e-06	0.0509362	0.1	11.9	0.0365297	G	A	intergenic_region																	219	0.114745	0.211784	107.72
Cd RRG	487	6	33483614	3.25e-06	0.0509362	0.1	11.9	0.0365297	G	A	intergenic_region																	219	0.114745	0.211784	113.94
Cd RRG	488	5	29782526	3.26e-06	0.0796921	0.09	8.7	0.0730594	A	G	3_prime_UTR_variant; downstream_gene_variant	34; 681; 698; 716		Medtr5g070330; Medtr5g070320	calcium ion transmembrane transport, calcium ion transport, calcium:proton antiporter activity, cation transmembrane transport, cation transmembrane transporter activity, cation transport, integral component of membrane, membrane, transmembrane transport; ATP binding, ATPase activity, integral component of membrane, membrane, nucleotide binding, transport	vacuolar cation/proton exchanger 3; pleiotropic drug resistance subfamily G protein	9.80471; 2.30418	8.4034; 4.11622	2.14565; 1.87319	0.0; 0.541295	0.0; 0.868366	14.882; 1.09255	AT3G51860.1; AT2G29940.1	1.51e-127; 0.0, 5.78e-06	457; 1981, 55.4	cation exchanger 3; pleiotropic drug resistance 3		219	0.164068	0.255609	1701.3
Cd RRG	489	2	31863204	3.27e-06	0.0648527	0.1	10.4	0.0365297	G	A	intergenic_region																	219	0.117887	0.214453	343.56
Cd RRG	490	8	7591387	3.32e-06	0.12103	0.09	11.8	0.0319635	T	A	intergenic_region																	219	0.175925	0.266017	238.01
Cd RRG	491	6	14142006	3.33e-06	0.0509362	0.1	13.1	0.022831	C	T	synonymous_variant; upstream_gene_variant	gaG/gaA; 943	E99	Medtr6te034510; Medtr6g034520		hypothetical protein	0	0	0	0	0	0	AT1G21370.2	0.59	33.7	unknown protein, CONTAINS InterPro DOMAIN/s: Protein of unknown function DUF218 (InterPro:IPR003848), Has 35333 Blast hits to 34131 proteins in 2444 species: Archae - 798, Bacteria - 22429, Metazoa - 974, Fungi - 991, Plants - 531, Viruses - 0, Other Eukaryotes - 9610 (source: NCBI BLink).		219	0.114745	0.21156	3177.72
Cd RRG	492	3	10952649	3.35e-06	0.0743965	0.09	10.9	0.0296804	G	T	intergenic_region																	219	0.180648	0.270146	229.86
Cd RRG	493	3	40845206	3.35e-06	0.0743965	0.09	10.4	0.0502283	C	T	intergenic_region																	219	0.180648	0.270136	2616.77
Cd RRG	494	2	13329938	3.36e-06	0.0648527	0.1	15.9	0.022831	C	T	intron_variant			Medtr2g034775	peptidase activity, proteolysis, regulation of transcription, DNA-templated	OTU-like cysteine protease	0	0	0	0.343593	0	0	AT4G15280.1	0.81	35.6	UDP-glucosyl transferase 71B5		219	0.117887	0.214207	402.43
Cd RRG	495	5	14072268	3.38e-06	0.0796921	0.09	15.1	0.0205479	C	T	intergenic_region																	219	0.164068	0.255293	1887.17
Cd RRG	496	6	7969214	3.39e-06	0.0509362	0.1	12	0.0365297	C	T	downstream_gene_variant; intergenic_region	889		Medtr6g022780	integral component of membrane, membrane	transmembrane amino acid transporter family protein	0	0	0.258543	0	0	0	AT1G48640.1	0	655	Transmembrane amino acid transporter family protein		219	0.114745	0.211399	977.83
Cd RRG	497	5	32904711	3.4e-06	0.0796921	0.09	11.4	0.0365297	T	A	intergenic_region																	219	0.164068	0.25523	168.72
Cd RRG	498	5	32904743	3.4e-06	0.0796921	0.09	11.4	0.0365297	T	C	intergenic_region																	219	0.164068	0.25523	306.48
Cd RRG	499	8	28482644	3.41e-06	0.12103	0.09	12.6	0.022831	G	A	intergenic_region																	219	0.175925	0.265793	133.38
Cd RRG	500	5	18954537	3.41e-06	0.0796921	0.09	15	0.0205479	C	G	intergenic_region																	219	0.164068	0.255203	543.25
Cd RRG	501	7	20238804	3.42e-06	0.128274	0.09	11.4	0.0251142	C	T	intergenic_region																	219	0.179564	0.268989	533.08
Cd RRG	502	2	7755373	3.42e-06	0.0648527	0.1	11.7	0.0342466	C	T	intergenic_region; upstream_gene_variant	508		Medtr2g022460	aspartic-type endopeptidase activity, peptidase activity, proteolysis	eukaryotic aspartyl protease family protein	12.0871	11.9981	7.95827	4.78099	45.6802	10.6084	AT1G03220.1	4.16e-14	80.6	Eukaryotic aspartyl protease family protein		219	0.117887	0.214029	580.08
Cd RRG	503	6	14910570	3.43e-06	0.0509362	0.1	13.6	0.0251142	A	C	intron_variant			Medtr6te043170														219	0.114745	0.211309	1521.92
Cd RRG	504	8	23838339	3.43e-06	0.12103	0.09	12.7	0.022831	G	C	intergenic_region																	219	0.175925	0.265735	122.96
Cd RRG	505	7	595087	3.44e-06	0.128274	0.09	11.5	0.0365297	C	A	intergenic_region; upstream_gene_variant	234		Medtr7g006210	integral component of membrane, membrane, phosphatidylinositol N-acetylglucosaminyltransferase activity, transferase activity	GPI-GlcNAc transferase complex, PIG-H component	1.58064	5.47953	5.66405	4.04193	5.18854	2.95926	AT4G35530.1	4.63e-23	109	phosphatidylinositolglycan-related		219	0.179564	0.268954	1146.22
Cd RRG	506	1	31342088	3.44e-06	0.188181	0.09	10.3	0.0479452	T	C	intergenic_region																	219	0.161603	0.252926	1435.92
Cd RRG	507	1	31342270	3.44e-06	0.188181	0.09	10.3	0.0479452	C	T	intergenic_region																	219	0.161603	0.252926	1560.6
Cd RRG	508	8	13035182	3.46e-06	0.12103	0.09	12.3	0.0273973	G	T	intergenic_region																	219	0.175925	0.265652	234.59
Cd RRG	509	8	4755751	3.48e-06	0.12103	0.09	13.1	0.0251142	T	C	downstream_gene_variant; intergenic_region	642		Medtr8g014880	kinase activity, phosphorylation	LRR receptor-like kinase plant-like protein, putative	0	0	0	0	0	0	AT3G46400.1	0.000778	44.6	Leucine-rich repeat protein kinase family protein		219	0.175925	0.265616	1542.13
Cd RRG	510	8	17462036	3.49e-06	0.12103	0.09	9.1	0.0456621	C	A	intergenic_region																	219	0.175925	0.265574	234.71
Cd RRG	511	2	16780486	3.53e-06	0.0648527	0.1	13.4	0.0251142	G	T	missense_variant	aGt/aTt	S55I	Medtr2g038500		hypothetical protein	0.534659	2.0621	0.744571	0.211482	2.30256	0.338136						219	0.117887	0.213758	336.53
Cd RRG	512	2	15590240	3.57e-06	0.0648527	0.1	13.7	0.0273973	G	A	intergenic_region; upstream_gene_variant	910		Medtr2g438560		hypothetical protein	0.933332	0	0	0.492233	7.74122	0	AT2G44590.3	0.073	37.4	DYNAMIN-like 1D		219	0.117887	0.213651	630.79
Cd RRG	513	2	15590354	3.57e-06	0.0648527	0.1	13.7	0.0273973	A	T	intergenic_region																	219	0.117887	0.213651	1486.69
Cd RRG	514	2	15591560	3.57e-06	0.0648527	0.1	13.7	0.0273973	T	G	intergenic_region; upstream_gene_variant	815		Medtr2te438570														219	0.117887	0.213651	994.71
Cd RRG	515	2	15640003	3.57e-06	0.0648527	0.1	13.7	0.0273973	A	G	downstream_gene_variant; intergenic_region	121		Medtr2g438670		hypothetical protein	0	0	0	0	0	0	AT1G67148.1	0.02	39.2	unknown protein, Has 1 Blast hits to 1 proteins in 1 species: Archae - 0, Bacteria - 0, Metazoa - 0, Fungi - 0, Plants - 1, Viruses - 0, Other Eukaryotes - 0 (source: NCBI BLink).		219	0.117887	0.213651	558.14
Cd RRG	516	2	15648587	3.57e-06	0.0648527	0.1	13.7	0.0273973	C	T	intron_variant			Medtr2g438700	integral component of membrane, membrane	ankyrin repeat plant-like protein	0	0.0415541	0.0450124	13.8077	7.93435	0.12265						219	0.117887	0.213651	637.25
Cd RRG	517	2	15649533	3.57e-06	0.0648527	0.1	13.7	0.0273973	A	T	intergenic_region; upstream_gene_variant	318		Medtr2g438700	integral component of membrane, membrane	ankyrin repeat plant-like protein	0	0.0415541	0.0450124	13.8077	7.93435	0.12265						219	0.117887	0.213651	164.11
Cd RRG	518	2	15649565	3.57e-06	0.0648527	0.1	13.7	0.0273973	T	G	intergenic_region; upstream_gene_variant	350		Medtr2g438700	integral component of membrane, membrane	ankyrin repeat plant-like protein	0	0.0415541	0.0450124	13.8077	7.93435	0.12265						219	0.117887	0.213651	128.93
Cd RRG	519	2	15658332	3.57e-06	0.0648527	0.1	13.7	0.0273973	T	C	missense_variant	aAa/aGa	K39R	Medtr2g438720	integral component of membrane, membrane	ankyrin repeat plant-like protein	0.621049	0	0.0411847	1.0528	3.26896	0.0561103						219	0.117887	0.213651	109.16
Cd RRG	520	2	15658426	3.57e-06	0.0648527	0.1	13.7	0.0273973	C	T	missense_variant	Gga/Aga	G8R	Medtr2g438720	integral component of membrane, membrane	ankyrin repeat plant-like protein	0.621049	0	0.0411847	1.0528	3.26896	0.0561103						219	0.117887	0.213651	280.8
Cd RRG	521	2	15658795	3.57e-06	0.0648527	0.1	13.7	0.0273973	G	A	intron_variant			Medtr2g438720	integral component of membrane, membrane	ankyrin repeat plant-like protein	0.621049	0	0.0411847	1.0528	3.26896	0.0561103						219	0.117887	0.213651	40.2
Cd RRG	522	2	15661430	3.57e-06	0.0648527	0.1	13.7	0.0273973	C	A	downstream_gene_variant; intergenic_region; upstream_gene_variant	432; 917		Medtr2g438740; Medtr2g438720	integral component of membrane, membrane	ankyrin repeat plant-like protein	10.8662; 0.621049	7.20662; 0.0	5.70467; 0.0411847	3.53056; 1.0528	8.35648; 3.26896	13.9079; 0.0561103						219	0.117887	0.213651	2371.85
Cd RRG	523	2	15663848	3.57e-06	0.0648527	0.1	13.7	0.0273973	T	G	missense_variant	aaA/aaC	K97N	Medtr2g438740	integral component of membrane, membrane	ankyrin repeat plant-like protein	10.8662	7.20662	5.70467	3.53056	8.35648	13.9079						219	0.117887	0.213651	1022.51
Cd RRG	524	2	15664794	3.57e-06	0.0648527	0.1	13.7	0.0273973	T	A	intron_variant			Medtr2g438740	integral component of membrane, membrane	ankyrin repeat plant-like protein	10.8662	7.20662	5.70467	3.53056	8.35648	13.9079						219	0.117887	0.213651	95.52
Cd RRG	525	2	15664798	3.57e-06	0.0648527	0.1	13.7	0.0273973	T	A	intron_variant			Medtr2g438740	integral component of membrane, membrane	ankyrin repeat plant-like protein	10.8662	7.20662	5.70467	3.53056	8.35648	13.9079						219	0.117887	0.213651	135.41
Cd RRG	526	2	15666910	3.57e-06	0.0648527	0.1	13.7	0.0273973	C	G	intergenic_region																	219	0.117887	0.213651	1705.71
Cd RRG	527	6	17422230	3.57e-06	0.0509362	0.1	11.1	0.0410959	G	A	intron_variant			Medtr6g048290		PPPDE thiol peptidase family protein, putative	8.31412	22.1211	14.0953	10.5235	16.4671	11.4307	AT4G25680.1	8.27e-103	374	PPPDE putative thiol peptidase family protein		219	0.114745	0.210932	1734.78
Cd RRG	528	5	30422267	3.59e-06	0.0823809	0.09	14.5	0.0205479	T	C	intron_variant			Medtr5te071620														219	0.164068	0.254788	412.98
Cd RRG	529	2	13911873	3.61e-06	0.0648527	0.1	13.4	0.0251142	A	T	missense_variant	gTt/gAt	V84D	Medtr2te435920														219	0.117887	0.213562	1644.2
Cd RRG	530	1	47623678	3.62e-06	0.188181	0.09	13.4	0.0296804	G	A	downstream_gene_variant; intergenic_region	416		Medtr1te105635														219	0.161603	0.252504	4159.05
Cd RRG	531	1	47623694	3.62e-06	0.188181	0.09	13.4	0.0296804	G	A	downstream_gene_variant; intergenic_region	432		Medtr1te105635														219	0.161603	0.252504	2899.47
Cd RRG	532	2	24790091	3.65e-06	0.0648527	0.1	5.2	0.159817	T	C	downstream_gene_variant; intergenic_region	611		Medtr2g060160	integral component of membrane	transmembrane protein, putative	0	0	0	0	0	12.9708	AT3G01150.1	0.076	37.4	polypyrimidine tract-binding protein 1		219	0.117887	0.213446	5761.42
Cd RRG	533	4	40949825	3.66e-06	0.0536281	0.09	11.4	0.0273973	A	T	intergenic_region; upstream_gene_variant	456		Medtr4g099030		F-box/LRR plant protein	0	0	0	0	0	0	AT3G48880.2	2.02e-16, 1.19e-06, 0.32	87.8, 55.4, 37.4	RNI-like superfamily protein		219	0.151667	0.243544	509.34
Cd RRG	534	2	19883464	3.68e-06	0.0648527	0.1	12.9	0.0296804	T	C	intergenic_region; upstream_gene_variant	646		Medtr2g045255		hypothetical protein	0	0	0	0	0	0	AT5G35643.1	5.16e-08, 7.2	57.2, 30.1	transposable element gene		219	0.117887	0.21338	193.39
Cd RRG	535	2	36678535	3.69e-06	0.0648527	0.1	13.2	0.0273973	A	G	missense_variant	cTg/cCg	L98P	Medtr2g087270	hydrolase activity	histone deacetylase superfamily protein	4.68243	12.2437	12.3785	7.28288	6.6838	10.9419	AT1G08460.1	1.33e-146	520	histone deacetylase 8		219	0.117887	0.213355	369.43
Cd RRG	536	2	36697849	3.69e-06	0.0648527	0.1	13.2	0.0273973	G	T	intergenic_region																	219	0.117887	0.213355	168.36
Cd RRG	537	2	36697850	3.69e-06	0.0648527	0.1	13.2	0.0273973	C	T	intergenic_region																	219	0.117887	0.213355	154.34
Cd RRG	538	2	36697881	3.69e-06	0.0648527	0.1	13.2	0.0273973	C	T	downstream_gene_variant; intergenic_region	995		Medtr2g087292	hydrolase activity, hydrolase activity, acting on ester bonds	GDSL-like lipase/acylhydrolase	0	0	0.435693	0.371252	0	0.989318	AT5G15720.1	1.44e-11	71.6	GDSL-motif lipase 7		219	0.117887	0.213355	327.47
Cd RRG	539	3	46581229	3.7e-06	0.0808822	0.09	8.6	0.0821918	T	A	intergenic_region; upstream_gene_variant	800		Medtr3g101240	integral component of membrane, membrane	transmembrane protein, putative	0.249447	4.2759	0.694764	0.197335	0	3.47069	AT2G30790.1	0.000259	46.4	photosystem II subunit P-2		219	0.180648	0.26931	4246.29
Cd RRG	540	6	33471022	3.71e-06	0.0509362	0.1	11.1	0.0456621	G	A	intergenic_region																	219	0.114745	0.210588	457.85
Cd RRG	541	6	33492200	3.71e-06	0.0509362	0.1	11.1	0.0456621	T	C	downstream_gene_variant; intergenic_region	183		Medtr6g087090		hypothetical protein	0	0.213267	6.69945	0	0.238135	11.0158	AT5G17910.2	0.000873	44.6	unknown protein, FUNCTIONS IN: molecular_function unknown, INVOLVED IN: biological_process unknown, LOCATED IN: mitochondrion, EXPRESSED IN: 23 plant structures, EXPRESSED DURING: 15 growth stages, BEST Arabidopsis thaliana protein match is: unknown protein (TAIR:AT2G29620.1).		219	0.114745	0.210588	356.96
Cd RRG	542	6	33492210	3.71e-06	0.0509362	0.1	11.1	0.0456621	C	T	downstream_gene_variant; intergenic_region	173		Medtr6g087090		hypothetical protein	0	0.213267	6.69945	0	0.238135	11.0158	AT5G17910.2	0.000873	44.6	unknown protein, FUNCTIONS IN: molecular_function unknown, INVOLVED IN: biological_process unknown, LOCATED IN: mitochondrion, EXPRESSED IN: 23 plant structures, EXPRESSED DURING: 15 growth stages, BEST Arabidopsis thaliana protein match is: unknown protein (TAIR:AT2G29620.1).		219	0.114745	0.210588	1575.81
Cd RRG	543	6	33492219	3.71e-06	0.0509362	0.1	11.1	0.0456621	G	A	downstream_gene_variant; intergenic_region	164		Medtr6g087090		hypothetical protein	0	0.213267	6.69945	0	0.238135	11.0158	AT5G17910.2	0.000873	44.6	unknown protein, FUNCTIONS IN: molecular_function unknown, INVOLVED IN: biological_process unknown, LOCATED IN: mitochondrion, EXPRESSED IN: 23 plant structures, EXPRESSED DURING: 15 growth stages, BEST Arabidopsis thaliana protein match is: unknown protein (TAIR:AT2G29620.1).		219	0.114745	0.210588	216.35
Cd RRG	544	6	33492237	3.71e-06	0.0509362	0.1	11.1	0.0456621	G	A	downstream_gene_variant; intergenic_region	146		Medtr6g087090		hypothetical protein	0	0.213267	6.69945	0	0.238135	11.0158	AT5G17910.2	0.000873	44.6	unknown protein, FUNCTIONS IN: molecular_function unknown, INVOLVED IN: biological_process unknown, LOCATED IN: mitochondrion, EXPRESSED IN: 23 plant structures, EXPRESSED DURING: 15 growth stages, BEST Arabidopsis thaliana protein match is: unknown protein (TAIR:AT2G29620.1).		219	0.114745	0.210588	151.13
Cd RRG	545	6	33492346	3.71e-06	0.0509362	0.1	11.1	0.0456621	A	T	downstream_gene_variant; intergenic_region	37		Medtr6g087090		hypothetical protein	0	0.213267	6.69945	0	0.238135	11.0158	AT5G17910.2	0.000873	44.6	unknown protein, FUNCTIONS IN: molecular_function unknown, INVOLVED IN: biological_process unknown, LOCATED IN: mitochondrion, EXPRESSED IN: 23 plant structures, EXPRESSED DURING: 15 growth stages, BEST Arabidopsis thaliana protein match is: unknown protein (TAIR:AT2G29620.1).		219	0.114745	0.210588	187.49
Cd RRG	546	6	33492354	3.71e-06	0.0509362	0.1	11.1	0.0456621	A	G	downstream_gene_variant; intergenic_region	29		Medtr6g087090		hypothetical protein	0	0.213267	6.69945	0	0.238135	11.0158	AT5G17910.2	0.000873	44.6	unknown protein, FUNCTIONS IN: molecular_function unknown, INVOLVED IN: biological_process unknown, LOCATED IN: mitochondrion, EXPRESSED IN: 23 plant structures, EXPRESSED DURING: 15 growth stages, BEST Arabidopsis thaliana protein match is: unknown protein (TAIR:AT2G29620.1).		219	0.114745	0.210588	122.8
Cd RRG	547	6	33492363	3.71e-06	0.0509362	0.1	11.1	0.0456621	G	A	downstream_gene_variant; intergenic_region	20		Medtr6g087090		hypothetical protein	0	0.213267	6.69945	0	0.238135	11.0158	AT5G17910.2	0.000873	44.6	unknown protein, FUNCTIONS IN: molecular_function unknown, INVOLVED IN: biological_process unknown, LOCATED IN: mitochondrion, EXPRESSED IN: 23 plant structures, EXPRESSED DURING: 15 growth stages, BEST Arabidopsis thaliana protein match is: unknown protein (TAIR:AT2G29620.1).		219	0.114745	0.210588	158.5
Cd RRG	548	6	33492365	3.71e-06	0.0509362	0.1	11.1	0.0456621	T	A	downstream_gene_variant; intergenic_region	18		Medtr6g087090		hypothetical protein	0	0.213267	6.69945	0	0.238135	11.0158	AT5G17910.2	0.000873	44.6	unknown protein, FUNCTIONS IN: molecular_function unknown, INVOLVED IN: biological_process unknown, LOCATED IN: mitochondrion, EXPRESSED IN: 23 plant structures, EXPRESSED DURING: 15 growth stages, BEST Arabidopsis thaliana protein match is: unknown protein (TAIR:AT2G29620.1).		219	0.114745	0.210588	101.41
Cd RRG	549	6	33492389	3.71e-06	0.0509362	0.1	11.1	0.0456621	C	T	3_prime_UTR_variant	207		Medtr6g087090		hypothetical protein	0	0.213267	6.69945	0	0.238135	11.0158	AT5G17910.2	0.000873	44.6	unknown protein, FUNCTIONS IN: molecular_function unknown, INVOLVED IN: biological_process unknown, LOCATED IN: mitochondrion, EXPRESSED IN: 23 plant structures, EXPRESSED DURING: 15 growth stages, BEST Arabidopsis thaliana protein match is: unknown protein (TAIR:AT2G29620.1).		219	0.114745	0.210588	98.22
Cd RRG	550	6	33492390	3.71e-06	0.0509362	0.1	11.1	0.0456621	A	G	3_prime_UTR_variant	206		Medtr6g087090		hypothetical protein	0	0.213267	6.69945	0	0.238135	11.0158	AT5G17910.2	0.000873	44.6	unknown protein, FUNCTIONS IN: molecular_function unknown, INVOLVED IN: biological_process unknown, LOCATED IN: mitochondrion, EXPRESSED IN: 23 plant structures, EXPRESSED DURING: 15 growth stages, BEST Arabidopsis thaliana protein match is: unknown protein (TAIR:AT2G29620.1).		219	0.114745	0.210588	119.13
Cd RRG	551	6	33492534	3.71e-06	0.0509362	0.1	11.1	0.0456621	T	G	3_prime_UTR_variant	62		Medtr6g087090		hypothetical protein	0	0.213267	6.69945	0	0.238135	11.0158	AT5G17910.2	0.000873	44.6	unknown protein, FUNCTIONS IN: molecular_function unknown, INVOLVED IN: biological_process unknown, LOCATED IN: mitochondrion, EXPRESSED IN: 23 plant structures, EXPRESSED DURING: 15 growth stages, BEST Arabidopsis thaliana protein match is: unknown protein (TAIR:AT2G29620.1).		219	0.114745	0.210588	492.3
Cd RRG	552	3	18683869	3.73e-06	0.0808822	0.09	11.6	0.0296804	T	A	intergenic_region																	219	0.180648	0.269236	1985.51
Cd RRG	553	2	34752234	3.74e-06	0.0648527	0.1	13.8	0.0205479	T	C	missense_variant	gAt/gGt	D10G	Medtr2g082850		F-box/RNI superfamily protein	0	0.0935294	0	0	0	0	AT5G18770.1	0.033	41	F-box/FBD-like domains containing protein		219	0.117887	0.213242	1246.05
Cd RRG	554	4	43512439	3.77e-06	0.0546577	0.09	10.5	0.0456621	A	G	downstream_gene_variant; intergenic_region	435		Medtr4g105020		PB1 domain protein	1.14461	0.686711	12.8582	0.996034	1.09541	4.19854	AT3G48240.1	6.04e-33	141	Octicosapeptide/Phox/Bem1p family protein		219	0.151667	0.243304	1632.77
Cd RRG	555	6	18955772	3.77e-06	0.0512783	0.1	16.4	0.0205479	A	G	intergenic_region																	219	0.114745	0.21044	980.62
Cd RRG	556	1	28093708	3.79e-06	0.188181	0.09	9.4	0.0479452	A	T	intergenic_region																	219	0.161603	0.252097	221.25
Cd RRG	557	8	38960213	3.8e-06	0.128444	0.09	13	0.0251142	C	A	intergenic_region																	219	0.175925	0.264872	1196.88
Cd RRG	558	4	44663146	3.81e-06	0.0548185	0.09	11.3	0.0251142	A	T	downstream_gene_variant; intron_variant	756		Medtr4te107770; Medtr4g107765		hypothetical protein	0	0	0	0	0	0	AT5G03290.1	2	31.9	isocitrate dehydrogenase V		219	0.151667	0.243203	594.35
Cd RRG	559	6	32818139	3.83e-06	0.0514424	0.1	12.6	0.0273973	G	A	intergenic_region																	219	0.114745	0.210302	310.61
Cd RRG	560	6	27537552	3.86e-06	0.0514424	0.1	12.1	0.0296804	A	G	intergenic_region; upstream_gene_variant	961		Medtr6g074500		hypothetical protein	0	0	0	0.0649862	0.078617	0	AT3G07820.1	0.51	37.4	Pectin lyase-like superfamily protein		219	0.114745	0.210237	220.49
Cd RRG	561	1	13091518	3.9e-06	0.188181	0.09	11.9	0.0273973	G	T	downstream_gene_variant; intergenic_region	850		Medtr1te035820														219	0.161603	0.251867	213.27
Cd RRG	562	1	13091519	3.9e-06	0.188181	0.09	11.9	0.0273973	G	A	downstream_gene_variant; intergenic_region	849		Medtr1te035820														219	0.161603	0.251867	199.42
Cd RRG	563	6	27663398	3.93e-06	0.0518827	0.1	10.8	0.0410959	T	C	missense_variant	Aaa/Gaa	K564E	Medtr6g074780	ADP binding, defense response, signal transduction	disease resistance protein (TIR-NBS-LRR class), putative	0	1.15721	0.659747	0.365409	0.0680081	0.134827	AT4G16860.1	1.51e-11	73.4	Disease resistance protein (TIR-NBS-LRR class) family		219	0.114745	0.210075	232.33
Cd RRG	564	4	20368982	3.94e-06	0.0553619	0.09	10.3	0.0410959	A	T	intron_variant			Medtr4g055803	DNA binding, regulation of transcription, DNA-templated	AT hook motif DNA-binding family protein	0	0	0	0	0	0	AT5G51590.1	1.87e-12	75.2	AT hook motif DNA-binding family protein		219	0.151667	0.242906	177.12
Cd RRG	565	1	29843090	3.95e-06	0.188181	0.09	9.9	0.0296804	C	T	intergenic_region																	219	0.161603	0.251749	540.83
Cd RRG	566	8	3407721	3.96e-06	0.129125	0.09	13	0.0410959	C	G	missense_variant	aGa/aCa	R645T	Medtr8g012200	ADP binding, defense response, signal transduction	disease resistance protein (TIR-NBS-LRR class)	2.48197	1.85515	1.39328	1.02739	4.58487	0.839596						219	0.175925	0.264525	2181.47
Cd RRG	567	4	50833285	3.96e-06	0.0553619	0.09	11.8	0.0319635	G	T	synonymous_variant	ccC/ccA	P3457	Medtr4g123110		calcium-dependent lipid-binding-like protein	5.81432	7.11155	4.18509	12.2335	7.3193	2.46433	AT1G48090.1	0.0, 6.80e-150	2473, 1642, 989, 535	calcium-dependent lipid-binding family protein		219	0.151667	0.242869	529.76
Cd RRG	568	8	23267127	4e-06	0.129125	0.09	14.3	0.0205479	T	C	intron_variant			Medtr8g465360		hypothetical protein	0	0	0	0	0	0	AT5G01620.3	2.6	31.9	TRICHOME BIREFRINGENCE-LIKE 35		219	0.175925	0.264437	313.43
Cd RRG	569	2	9845102	4e-06	0.06858	0.09	14.6	0.022831	G	A	intron_variant			Medtr2te027050														219	0.117887	0.212625	334.6
Cd RRG	570	5	29767494	4.01e-06	0.087697	0.09	8.1	0.0821918	G	A	intergenic_region																	219	0.164068	0.253837	3873.77
Cd RRG	571	3	17207424	4.02e-06	0.0856518	0.09	7.9	0.105023	T	C	intergenic_region; upstream_gene_variant	444		Medtr3g450140		hypothetical protein	0	0	0	0	0	0	AT5G43930.4	0.23	35.6	Transducin family protein / WD-40 repeat family protein		219	0.180648	0.268621	4086.23
Cd RRG	572	3	22950179	4.04e-06	0.0856518	0.09	13.3	0.0273973	A	T	downstream_gene_variant; intergenic_region	292		Medtr3te058010														219	0.180648	0.268561	349.92
Cd RRG	573	4	4484245	4.06e-06	0.0553619	0.09	13.8	0.022831	C	T	intergenic_region; upstream_gene_variant	388		Medtr4g415300	integral component of membrane, membrane, transport, transporter activity	major intrinsic protein (MIP) family transporter	24.4777	31.6685	22.0516	5.74811	27.9663	13.1646	AT4G00430.1	1.29e-170	600	plasma membrane intrinsic protein 1,4		219	0.151667	0.242655	172.07
Cd RRG	574	4	4484390	4.06e-06	0.0553619	0.09	13.8	0.022831	A	T	intergenic_region; upstream_gene_variant	533		Medtr4g415300	integral component of membrane, membrane, transport, transporter activity	major intrinsic protein (MIP) family transporter	24.4777	31.6685	22.0516	5.74811	27.9663	13.1646	AT4G00430.1	1.29e-170	600	plasma membrane intrinsic protein 1,4		219	0.151667	0.242655	81.42
Cd RRG	575	5	5254814	4.06e-06	0.087697	0.09	13.5	0.0273973	A	T	intergenic_region; upstream_gene_variant	561		Medtr5te015240														219	0.164068	0.253726	299.89
Cd RRG	576	4	23827189	4.06e-06	0.0553619	0.09	10.6	0.0456621	C	T	intergenic_region; upstream_gene_variant	210; 9		Medtr4g063940	ATP binding, kinase activity, phosphorylation, protein kinase activity, protein phosphorylation	kinase 1B	2.55049	2.89648	14.6783	4.63468	0.064684	8.0168	AT2G28930.3	4.15e-147	522	protein kinase 1B		219	0.151667	0.242643	3680.99
Cd RRG	577	4	43507025	4.08e-06	0.0553619	0.09	11.2	0.0410959	A	T	5_prime_UTR_variant	23		Medtr4g105010		plant intracellular ras group-related LRR protein	0.502586	2.58453	1.92474	0.695784	0.541108	2.06604	AT5G05850.1	1.57e-58, 4.82e-08, 2.49e-05	228, 60.8, 51.8	plant intracellular ras group-related LRR 1		219	0.151667	0.242612	1640.4
Cd RRG	578	4	43507043	4.08e-06	0.0553619	0.09	11.2	0.0410959	A	T	5_prime_UTR_variant	41		Medtr4g105010		plant intracellular ras group-related LRR protein	0.502586	2.58453	1.92474	0.695784	0.541108	2.06604	AT5G05850.1	1.57e-58, 4.82e-08, 2.49e-05	228, 60.8, 51.8	plant intracellular ras group-related LRR 1		219	0.151667	0.242612	1788.93
Cd RRG	579	2	23767021	4.14e-06	0.0699889	0.09	9	0.0593607	C	T	intron_variant			Medtr2g055430	heme binding, integral component of membrane, iron ion binding, membrane, metal ion binding, monooxygenase activity, oxidation-reduction process, oxidoreductase activity, oxidoreductase activity, acting on paired donors, with incorporation or reduction of molecular oxygen	cytochrome P450 family 72 protein	0.0863011	0.0739667	0.560863	18.4619	4.83615	0.436871	AT3G14610.1	9.39e-49	196	cytochrome P450, family 72, subfamily A, polypeptide 7		219	0.117887	0.212312	45.18
Cd RRG	580	6	25688394	4.15e-06	0.0541618	0.09	13	0.0251142	T	A	intron_variant			Medtr6g471530		hypothetical protein	0	0	0	0	0	0	AT5G23720.3	0.48	35.6	dual specificity protein phosphatase family protein		219	0.114745	0.209568	210.96
Cd RRG	581	3	20067944	4.16e-06	0.0871658	0.09	10.5	0.0547945	G	T	intron_variant			Medtr3te050900														219	0.180648	0.268318	1573.23
Cd RRG	582	8	29212440	4.17e-06	0.131503	0.09	9.2	0.0547945	A	T	intron_variant			Medtr8g069575		carboxyl-terminal peptidase	0.959221	2.46638	1.33582	0.151766	1.92779	1.33462	AT1G10750.1	5.65e-177	621	Protein of Unknown Function (DUF239)		219	0.175925	0.264095	707.35
Cd RRG	583	6	14860610	4.18e-06	0.0541618	0.09	7.5	0.0821918	G	A	intergenic_region																	219	0.114745	0.209518	947.53
Cd RRG	584	4	52522808	4.18e-06	0.0558598	0.09	4.7	0.490868	T	C	intergenic_region																	219	0.151667	0.242396	16132.3
Cd RRG	585	7	645325	4.18e-06	0.152498	0.09	9.9	0.0525114	A	G	downstream_gene_variant; missense_variant	744; gTt/gCt	V40A	Medtr7te006300; Medtr7te006320														219	0.179564	0.26731	5668.2
Cd RRG	586	4	8394913	4.22e-06	0.0558598	0.09	14	0.0205479	A	T	intron_variant			Medtr4te024760														219	0.151667	0.242309	628.65
Cd RRG	587	5	29747597	4.22e-06	0.087697	0.09	7.5	0.0958904	G	A	synonymous_variant	ggC/ggT	G47	Medtr5g070270	transferase activity, transferring alkyl or aryl (other than methyl) groups	undecaprenyl pyrophosphate synthase	0	0	0	0	0	0	AT5G58770.1	4.72e-13	75.2	Undecaprenyl pyrophosphate synthetase family protein		219	0.164068	0.253389	5305.69
Cd RRG	588	5	29761553	4.22e-06	0.087697	0.09	7.5	0.0958904	A	T	intron_variant			Medtr5g070310	Cul4-RING E3 ubiquitin ligase complex, DNA binding, DNA repair, damaged DNA binding, nucleus, response to UV-B	damaged DNA-binding protein	4.36287	6.04378	3.90922	6.26072	1.01956	2.18171	AT5G58760.1	0	798	damaged DNA binding 2		219	0.164068	0.253389	1779.5
Cd RRG	589	5	29762217	4.22e-06	0.087697	0.09	7.5	0.0958904	C	A	intron_variant			Medtr5g070310	Cul4-RING E3 ubiquitin ligase complex, DNA binding, DNA repair, damaged DNA binding, nucleus, response to UV-B	damaged DNA-binding protein	4.36287	6.04378	3.90922	6.26072	1.01956	2.18171	AT5G58760.1	0	798	damaged DNA binding 2		219	0.164068	0.253389	1962.54
Cd RRG	590	5	29767758	4.22e-06	0.087697	0.09	7.5	0.0958904	T	C	intergenic_region																	219	0.164068	0.253389	2302.59
Cd RRG	591	5	29735829	4.23e-06	0.087697	0.09	6.1	0.164384	G	C	downstream_gene_variant; intergenic_region	615		Medtr5te070240														219	0.164068	0.253384	775.28
Cd RRG	592	4	10425817	4.23e-06	0.0558598	0.09	11.1	0.0273973	G	A	intergenic_region																	219	0.151667	0.242288	84.58
Cd RRG	593	6	18044773	4.24e-06	0.054498	0.09	10.3	0.0525114	G	A	intron_variant			Medtr6te051830														219	0.114745	0.209379	938.36
Cd RRG	594	4	32205301	4.25e-06	0.0558598	0.09	11.1	0.0410959	G	A	intergenic_region																	219	0.151667	0.242258	3875.09
Cd RRG	595	3	40748063	4.26e-06	0.0882079	0.09	14	0.0273973	A	G	intergenic_region																	219	0.180648	0.268124	381.02
Cd RRG	596	1	45717131	4.31e-06	0.198725	0.09	9.4	0.043379	A	T	intergenic_region; upstream_gene_variant	611		Medtr1g100787	ATP binding, integral component of membrane, kinase activity, membrane, nucleotide binding, phosphorylation, protein kinase activity, protein phosphorylation, protein serine/threonine kinase activity, transferase activity	LRR receptor-like kinase family protein	0.616678	7.16701	5.81688	2.43924	2.12462	2.68325	AT5G07280.1	3.42e-160, 2.63e-117, 2.17e-04	567, 425, 50.0	Leucine-rich repeat transmembrane protein kinase		219	0.161603	0.251013	105.24
Cd RRG	597	2	15660971	4.31e-06	0.0699889	0.09	15.3	0.0205479	A	C	downstream_gene_variant; intergenic_region; upstream_gene_variant	891; 458		Medtr2g438740; Medtr2g438720	integral component of membrane, membrane	ankyrin repeat plant-like protein	10.8662; 0.621049	7.20662; 0.0	5.70467; 0.0411847	3.53056; 1.0528	8.35648; 3.26896	13.9079; 0.0561103						219	0.117887	0.211958	1883.82
Cd RRG	598	6	1931344	4.32e-06	0.054959	0.09	8.6	0.0456621	A	T	intergenic_region																	219	0.114745	0.209221	251.11
Cd RRG	599	2	22648686	4.33e-06	0.0699889	0.09	12.4	0.0319635	A	T	intergenic_region; upstream_gene_variant	775		Medtr2te450950														219	0.117887	0.211913	599.59
Cd RRG	600	4	51166263	4.34e-06	0.0566616	0.09	9.4	0.0547945	G	A	missense_variant	Gag/Aag	E68K	Medtr4te124010														219	0.151667	0.242067	998.1
Cd RRG	601	7	8996978	4.36e-06	0.154243	0.09	6.9	0.0936073	G	A	missense_variant	gGc/gAc	G131D	Medtr7g026957		hypothetical protein	0	0	0	0	0	0	AT3G13250.1	2.05e-05	51.8	transposable element gene		219	0.179564	0.266972	564.06
Cd RRG	602	5	32891639	4.37e-06	0.0882484	0.09	15	0.0205479	C	T	intergenic_region																	219	0.164068	0.253097	287.51
Cd RRG	603	5	32893298	4.37e-06	0.0882484	0.09	15	0.0205479	C	T	synonymous_variant	ttC/ttT	F9	Medtr5g077090	carboxy-lyase activity, carboxylic acid metabolic process, catalytic activity, glutamate decarboxylase activity, glutamate metabolic process, lyase activity, pyridoxal phosphate binding	glutamate decarboxylase	0.0702781	0.421636	2.02265	0.222385	0.134515	0.71114	AT5G17330.1	0.0, 1.8	1021, 35.6	glutamate decarboxylase		219	0.164068	0.253097	475.18
Cd RRG	604	2	15662241	4.41e-06	0.0699889	0.09	13.3	0.0296804	T	C	synonymous_variant	aaA/aaG	K458	Medtr2g438740	integral component of membrane, membrane	ankyrin repeat plant-like protein	10.8662	7.20662	5.70467	3.53056	8.35648	13.9079						219	0.117887	0.211749	2518.94
Cd RRG	605	2	15662266	4.41e-06	0.0699889	0.09	13.3	0.0296804	T	G	missense_variant	aAa/aCa	K450T	Medtr2g438740	integral component of membrane, membrane	ankyrin repeat plant-like protein	10.8662	7.20662	5.70467	3.53056	8.35648	13.9079						219	0.117887	0.211749	8671.23
Cd RRG	606	8	11724320	4.43e-06	0.135203	0.09	12.9	0.0273973	T	G	intergenic_region																	219	0.175925	0.263589	346.48
Cd RRG	607	7	11669853	4.43e-06	0.154243	0.09	7.5	0.086758	T	C	intergenic_region; upstream_gene_variant	686		Medtr7g033050		hypothetical protein	0	0	0	3.30153	0	0	AT2G46970.1	0.58	33.7	phytochrome interacting factor 3-like 1		219	0.179564	0.266836	984.79
Cd RRG	608	6	17363594	4.43e-06	0.0559497	0.09	12	0.0319635	G	T	intron_variant			Medtr6g048130	kinase activity, phosphorylation	kinase superfamily protein, putative	0	0	0	0	0	0	AT5G13160.1	0.034	41	Protein kinase superfamily protein		219	0.114745	0.208978	686.9
Cd RRG	609	5	27068437	4.44e-06	0.088362	0.09	10.3	0.0410959	G	T	intergenic_region																	219	0.164068	0.252972	715.31
Cd RRG	610	6	6008056	4.47e-06	0.0559514	0.09	13.7	0.0296804	A	G	downstream_gene_variant; intergenic_region	688; 812		Medtr6g016325; Medtr6g016330	sulfate adenylyltransferase (ATP) activity	ATP sulfurylase-like protein; hypothetical protein	0	0	0	0	0	0	AT1G19920.1	1.34e-58	226	Pseudouridine synthase/archaeosine transglycosylase-like family protein		219	0.114745	0.208897	2258.15
Cd RRG	611	8	29867803	4.47e-06	0.135203	0.09	13.8	0.022831	G	A	intergenic_region; upstream_gene_variant	848		Medtr8g070660	nucleus, regulation of transcription, DNA-templated	global transcription factor group protein	13.6908	17.7841	26.9107	13.6647	23.9008	13.0548	AT2G34900.1	1.44e-63	244	Transcription factor GTE6		219	0.175925	0.263498	181.59
Cd RRG	612	3	40983523	4.49e-06	0.0918996	0.09	9.3	0.0502283	C	T	intron_variant			Medtr3g090170	vesicle docking involved in exocytosis, vesicle-mediated transport	vacuolar protein sorting-associated protein	5.5897	9.54568	9.64332	8.58026	8.82198	0	AT1G77140.1	0	1393	vacuolar protein sorting 45		219	0.180648	0.267688	1118.91
Cd RRG	613	2	36685662	4.55e-06	0.0699889	0.09	13.5	0.0319635	C	T	downstream_gene_variant; intergenic_region; upstream_gene_variant	368; 106		Medtr2g087285; Medtr2g087282	integral component of membrane, malate transport, membrane	aluminum activated malate transporter family protein; hypothetical protein	0	0	0	11.1944; 0.0	0	0	AT1G08440.1; AT3G14890.2	9.24e-23, 1.20e-08; 0.25	109, 62.6; 35.6	Aluminium activated malate transporter family protein; phosphoesterase		219	0.117887	0.211474	128.96
Cd RRG	614	2	36703561	4.55e-06	0.0699889	0.09	13.5	0.0319635	T	A	missense_variant	tAt/tTt	Y423F	Medtr2g087295	nucleus, protein dimerization activity, regulation of transcription, DNA-templated, root development, transcription factor activity, sequence-specific DNA binding	bHLH transcription factor-like protein	4.5685	17.5182	9.34094	10.8214	18.8028	10.2878	AT2G27228.1	7.75e-97, 1.71e-16	356, 89.7	conserved peptide upstream open reading frame 6		219	0.117887	0.211474	265.13
Cd RRG	615	2	36705039	4.55e-06	0.0699889	0.09	13.5	0.0319635	G	A	synonymous_variant	aaC/aaT	N122	Medtr2g087295	nucleus, protein dimerization activity, regulation of transcription, DNA-templated, root development, transcription factor activity, sequence-specific DNA binding	bHLH transcription factor-like protein	4.5685	17.5182	9.34094	10.8214	18.8028	10.2878	AT2G27228.1	7.75e-97, 1.71e-16	356, 89.7	conserved peptide upstream open reading frame 6		219	0.117887	0.211474	600.7
Cd RRG	616	2	36705744	4.55e-06	0.0699889	0.09	13.5	0.0319635	G	A	intron_variant			Medtr2g087295	nucleus, protein dimerization activity, regulation of transcription, DNA-templated, root development, transcription factor activity, sequence-specific DNA binding	bHLH transcription factor-like protein	4.5685	17.5182	9.34094	10.8214	18.8028	10.2878	AT2G27228.1	7.75e-97, 1.71e-16	356, 89.7	conserved peptide upstream open reading frame 6		219	0.117887	0.211474	262.12
Cd RRG	617	4	43490861	4.59e-06	0.0585386	0.09	8.1	0.114155	C	G	intergenic_region																	219	0.151667	0.241587	5453.54
Cd RRG	618	3	31583473	4.6e-06	0.0931169	0.09	10.7	0.0365297	G	C	intergenic_region																	219	0.180648	0.267485	148.79
Cd RRG	619	5	35335600	4.61e-06	0.088924	0.09	14	0.022831	G	T	intergenic_region																	219	0.164068	0.252656	160.23
Cd RRG	620	4	32205313	4.62e-06	0.0585386	0.09	10.4	0.0570776	C	T	intergenic_region																	219	0.151667	0.241545	1092.05
Cd RRG	621	1	45717271	4.63e-06	0.206028	0.09	12.2	0.0273973	T	A	intergenic_region; upstream_gene_variant	751		Medtr1g100787	ATP binding, integral component of membrane, kinase activity, membrane, nucleotide binding, phosphorylation, protein kinase activity, protein phosphorylation, protein serine/threonine kinase activity, transferase activity	LRR receptor-like kinase family protein	0.616678	7.16701	5.81688	2.43924	2.12462	2.68325	AT5G07280.1	3.42e-160, 2.63e-117, 2.17e-04	567, 425, 50.0	Leucine-rich repeat transmembrane protein kinase		219	0.161603	0.250404	504.95
Cd RRG	622	5	29747565	4.64e-06	0.088924	0.09	7.3	0.105023	G	C	missense_variant	gCa/gGa	A58G	Medtr5g070270	transferase activity, transferring alkyl or aryl (other than methyl) groups	undecaprenyl pyrophosphate synthase	0	0	0	0	0	0	AT5G58770.1	4.72e-13	75.2	Undecaprenyl pyrophosphate synthetase family protein		219	0.164068	0.252585	5230.04
Cd RRG	623	5	29747567	4.64e-06	0.088924	0.09	7.3	0.105023	C	G	synonymous_variant	acG/acC	T57	Medtr5g070270	transferase activity, transferring alkyl or aryl (other than methyl) groups	undecaprenyl pyrophosphate synthase	0	0	0	0	0	0	AT5G58770.1	4.72e-13	75.2	Undecaprenyl pyrophosphate synthetase family protein		219	0.164068	0.252585	5257.33
Cd RRG	624	4	3365769	4.67e-06	0.0585386	0.09	13.5	0.022831	C	T	intergenic_region																	219	0.151667	0.241439	617.85
Cd RRG	625	4	4529053	4.68e-06	0.0585386	0.09	13.7	0.022831	C	A	intergenic_region																	219	0.151667	0.241429	73.63
Cd RRG	626	4	22104530	4.69e-06	0.0585386	0.09	12.8	0.022831	T	A	intron_variant			Medtr4te059930														219	0.151667	0.241402	153.8
Cd RRG	627	4	10425832	4.7e-06	0.0585386	0.09	9.4	0.043379	C	T	intergenic_region																	219	0.151667	0.241391	122.73
Cd RRG	628	2	23817198	4.73e-06	0.0719998	0.09	13.4	0.022831	G	T	intron_variant			Medtr2te055630														219	0.117887	0.211119	375.15
Cd RRG	629	6	33668181	4.74e-06	0.0588143	0.09	13.3	0.0251142	G	T	downstream_gene_variant; intergenic_region	959		Medtr6g088515		photosystem II CP43 chlorophyll apoprotein, putative	0	0	0	0	0	0	ATCG00280.1	4.59e-43	174	photosystem II reaction center protein C		219	0.114745	0.208368	207.6
Cd RRG	630	1	13579169	4.75e-06	0.206028	0.09	11.8	0.0319635	T	C	intergenic_region																	219	0.161603	0.250188	60.4
Cd RRG	631	4	20342386	4.76e-06	0.0588971	0.09	12.3	0.0273973	A	C	intergenic_region																	219	0.151667	0.241274	110.12
Cd RRG	632	6	1931298	4.82e-06	0.0592304	0.09	7.6	0.0547945	A	T	intergenic_region																	219	0.114745	0.208225	555.83
Cd RRG	633	8	28332033	4.83e-06	0.138004	0.09	14	0.0205479	G	T	missense_variant	aGg/aTg	R1231M	Medtr8te068020														219	0.175925	0.262862	142.93
Cd RRG	634	2	42176150	4.87e-06	0.0725549	0.09	10.8	0.0296804	T	C	intergenic_region; upstream_gene_variant	976		Medtr2g098560		hypothetical protein	10.7362	16.9561	25.423	18.9907	15.4699	11.1386	AT2G42190.1	2.83e-10, 1.46e-07	66.2, 57.2	unknown protein, BEST Arabidopsis thaliana protein match is: unknown protein (TAIR:AT3G57930.2), Has 1381 Blast hits to 1230 proteins in 175 species: Archae - 3, Bacteria - 25, Metazoa - 672, Fungi - 135, Plants - 127, Viruses - 30, Other Eukaryotes - 389 (source: NCBI BLink).		219	0.117887	0.21087	287.09
Cd RRG	635	2	6501212	4.88e-06	0.0725549	0.09	9.6	0.0456621	G	T	intron_variant			Medtr2g019740	metal ion binding	zinc finger C-x8-C-x5-C-x3-H type protein	11.1734	15.1562	16.2461	9.75233	7.90943	15.1257	AT5G18550.1	5.49e-45, 1.68e-13	183, 78.8	Zinc finger C-x8-C-x5-C-x3-H type family protein		219	0.117887	0.210851	294.73
Cd RRG	636	7	3600112	4.9e-06	0.161798	0.09	11.2	0.0342466	A	T	intron_variant			Medtr7g012380		hypothetical protein	0	0	0.619809	0	0	0	AT5G07020.1	0.17	37.4	proline-rich family protein		219	0.179564	0.265991	2618.84
[truncated: 2,364 more rows]

## Sheet: Supplementary Table 3
Supplementary Table 3. Numbers of manually curated genes with annotations in categories for ATPase, ion transport, metal ion, and stress genes detected by GWAS, Fst and XP-CLR (shown in Figure 2).
[truncated: 18 more rows]

[truncated: 6 more sheets: Supplementary Table 4, Supplementary Table 5, Supplementary Table 6, Supplementary Table 7, Supplementary Table 8, Supplementary Table 9]
